# Supplementary material for: Metabolic Profiling of the Protozoan Parasite Entamoeba invadens Revealed Activation of Unpredicted Pathway during Encystation
Source: PLoS One. 2012 May 25;7(5):e37740. doi: 10.1371/journal.pone.0037740 (PMC3360610; doi:10.1371/journal.pone.0037740)
Supplement: Dataset S1 — The quantitative metabolites data during encystation. Normalized average metabolites data of two biological replicate at 0, 0.5, 2, 8, 24, 48 and 120 h are shown. SD, standard deviation of means; N.D, the metabolite concentrations were below the detection limit of the analysis. All the P values were evaluated by the student's t-test. (XLSX) [file pone.0037740.s001.xlsx]

## Sheet: DATA SET S1
		Dataset S1. The quantitative metabolites data during encystation
		Normalized average metabolites data of two biological replicate at 0, 0.5, 2, 8, 24, 48 and 120 h are shown. SD, standard deviation of means; N.D, the metabolite concentrations were below the detection limit of the analysis. All the P values were evaluated by the student’s t-test
		Biological replicate 1. The quantitative metabolites data during encystation
		Normalized average metabolites data of triplicate samples at 0, 0.5, 2, 8, 24, 48 and 120 h are shown. SD, standard deviation of means; N.D, the metabolite concentrations were below the detection limit of the analysis. All the P values were evaluated by the student’s t-test
		Biological replicate 2. The quantitative metabolites data during encystation
		Normalized average metabolites data of triplicate samples at 0, 0.5, 2, 8, 24, 48 and 120 h are shown. SD, standard deviation of means; N.D, the metabolite concentrations were below the detection limit of the analysis. All the P values were evaluated by the student’s t-test

## Sheet: Dataset S1
Dataset S1.The quantitative metabolites data during encystation
Biochemical Names	nmoles/1X106 cells
	0h		0.5h			2h			8h			24h			48h			120h
	Conc.	SD	Conc.	SD	P-value	Conc.	SD	P-value	Conc.	SD	P-value	Conc.	SD	P-value	Conc.	SD	P-value	Conc.	SD	P-value
2-Oxoglutarate	11.5105	1.57857	10.3967	0.514875	0.442932	7.73958	1.22056	0.116121	3.74875	2.06302	0.0517	1.13204	0.941878	0.0153258	0.557664	0.346229	0.010711	0.548945	0.291493	0.0105536
3-Methyladenine	0.0390535	0.0321195	0.023694	0.0116339	0.589926	0.0178244	0.0151465	0.48689	0.0143014	0.0077622	0.40048	0.0200496	0.0111144	0.511971	0.0384235	0.0180706	0.982906	0.0334234	0.0172756	0.847432
3-Phosphoglycerate	1.22977	0.462546	1.006	0.281545	0.618089	1.39209	0.448565	0.755709	0.721218	0.251859	0.305379	0.192405	0.120237	0.0917533	0.048485	0.0355895	0.0692053	0.031742	0.0266617	0.0673174
5-Methylthioadenosine	0.0665266	0.0181539	0.064867	0.024306	0.945376	0.0363085	0.00415543	0.148691	0.0265558	0.00574411	0.0972036	0.017582	0.00357977	0.0646122	0.00858433	0.000241686	0.0457482	0.00381134	0.000742765	0.039496
5-Oxoproline	12.1078	0.389552	12.9156	2.03562	0.636861	9.29526	0.401527	0.0192142	7.8414	0.376701	0.00797014	4.59125	1.9559	0.0334424	2.24237	0.324502	0.00131795	4.75896	0.444607	0.00321948
6-Hydroxynicotinate	1.86223	0.252364	1.16359	0.939162	0.416545	1.09119	0.266877	0.0972036	1.53342	0.0635175	0.215873	0.334201	0.0179836	0.013432	0.407889	0.0513953	0.0153204	0.400562	0.0920689	0.0164725
Acetyl CoA	0.439661	0.0773063	0.544913	0.0724285	0.295184	0.366678	0.11284	0.529248	0.25758	0.0735426	0.137224	0.10535	0.0144841	0.0265764	0.0427869	0.00937813	0.0187117	0.0219706	0.00584648	0.0167926
Adenine	0.109187	0.066754	0.090063	0.011318	0.728178	0.119502	0.0389283	0.867687	0.143727	0.0285747	0.570447	0.0516101	0.0178336	0.359829	0.0468746	0.0269952	0.345623	0.0476047	0.0190015	0.336307
ADP	2.06686	0.350859	1.95715	0.304342	0.770117	1.45941	0.138189	0.150396	1.04272	0.153834	0.0633856	0.398577	0.0314833	0.0215747	0.320267	0.00605915	0.0195917	0.282167	0.0346535	0.0189599
Ala-Ala	0.10788	0.0575541	0.0709438	0.0360046	0.522086	0.0507279	0.00310675	0.295894	0.029196	0.011269	0.198214	0.0445293	0.00624517	0.261806	0.0663226	0.0125312	0.423513	0.0242952	0.00705098	0.178352
Alanine	72.4892	3.17191	50.8989	10.5538	0.109316	39.6894	4.19798	0.0126233	22.3772	3.3633	0.00422851	35.0272	4.58009	0.0108781	88.3221	6.50127	0.0904354	56.1339	6.68115	0.088831
AMP	0.923078	0.157017	0.728504	0.0911929	0.2689	0.551532	0.113397	0.113252	0.407975	0.109258	0.0625541	0.334845	0.0472952	0.0367305	0.192544	0.0333491	0.0233	0.240919	0.00235319	0.025488
Arginine	2.78817	0.558257	2.62195	0.604486	0.801993	1.01647	0.262335	0.0555993	0.927108	0.198441	0.0471219	0.442369	0.101083	0.0280226	0.400931	0.0446069	0.0264315	0.683806	0.121411	0.034933
Asparagine	5.56889	0.691014	4.05368	1.64956	0.353584	3.2202	0.696683	0.0772912	1.90443	0.0871402	0.0175873	1.06448	0.0662927	0.0116679	0.999389	0.0934623	0.0114439	0.697108	0.0373352	0.00993851
Aspartate	3.37304	0.280664	2.79053	0.209436	0.142956	2.53052	0.353365	0.118483	1.88313	0.0803993	0.018663	1.26258	0.129035	0.0105428	1.1161	0.215027	0.0120495	1.66598	0.280285	0.0259494
ATP	8.13578	0.677984	8.11881	1.04184	0.98635	10.686	0.786409	0.0738215	8.54524	0.353439	0.527903	4.22613	0.830274	0.035591	1.94904	0.757096	0.0132252	0.450371	0.105834	0.00396226
beta-Ala-Lys	0.300205	0.0653281	0.285078	0.0291066	0.793073	0.285972	0.0173585	0.79395	0.202323	0.0540472	0.244143	0.140255	0.0252228	0.0839477	0.112601	0.0200103	0.0603745	0.14923	0.021843	0.0902204
beta-Alanine	32.7172	2.47875	25.1041	4.04307	0.151215	11.723	3.72389	0.0219566	5.82449	1.16355	0.00514386	5.59069	1.16022	0.00505107	10.1198	1.5622	0.00830125	8.82873	0.262524	0.00539978
Cadaverine	3.13272	0.216934	14.0294	0.576665	0.00159468	15.3004	1.47565	0.0074292	8.20497	0.904348	0.0163966	0.913273	0.0323653	0.00484762	0.619825	0.081296	0.00422269	0.488056	0.0743554	0.00373838
CDP	0.0693465	0.0259775	0.0745581	0.015143	0.829225	0.0939848	0.0107698	0.341012	0.0372067	0.0094398	0.241806	0.0249268	0.00713671	0.144964	ND	ND	ND	ND	ND	ND
Citrate	302.023	4.09868	245.875	18.0608	0.0503262	138.84	10.783	0.00248931	68.4708	3.85623	0.000290173	14.1431	1.16146	0.000109473	6.92977	0.973118	0.00010188	11.2029	1.14713	0.000107076
Citrulline	2.99272	0.28258	2.49251	0.276061	0.215225	1.24251	0.506514	0.0507654	0.365244	0.125034	0.00684464	0.196635	0.0392456	0.00516504	0.235621	0.0837445	0.00566507	0.339615	0.0494098	0.00579475
Creatine	0.317102	0.0324439	0.194231	0.0070804	0.0346351	0.0661467	0.00175365	0.00827742	0.0342648	0.00648858	0.0067728	0.0124147	0.00117311	0.00562883	0.0168694	0.00233847	0.00581795	0.0279991	0.0200601	0.00859231
Creatinine	0.111605	0.0156106	0.0977866	0.0487532	0.739389	0.0231934	0.00117801	0.0153174	0.0263438	0.0019407	0.0165976	0.0154508	0.000691722	0.0129486	0.00306999	ND	ND	ND	ND	ND
CTP	0.232335	0.0421878	0.37823	0.00473195	0.039823	0.817541	0.0423662	0.00517856	0.262351	0.0374467	0.53026	0.0954292	0.00239998	0.0444783	0.00230726	ND	ND	ND	ND	ND
Cysteine	1.79278	0.276105	1.29622	0.503309	0.345794	0.0795936	0.00488937	0.0127433	0.00663673	ND	ND	ND	ND	ND	ND	ND	ND	ND	ND	ND
Cystine	0.356051	0.101288	0.310373	0.133245	0.736717	0.0555016	0.0142623	0.0533236	0.22005	0.0667997	0.253796	0.152945	0.0131364	0.106601	0.130576	0.0123025	0.0889402	0.386018	0.0951315	0.789185
Cytosine	0.197383	0.0862903	0.197301	0.0620619	0.999227	0.0358582	0.0115845	0.119733	0.0330647	0.0160445	0.117943	0.0200913	0.0056702	0.101217	0.0401028	0.00242585	0.123362	0.024888	0.00368008	0.105824
Dihydrouracil	16.1551	1.41504	17.5497	2.32125	0.543541	13.5811	1.53667	0.223532	26.6697	4.43553	0.0856282	27.541	2.11793	0.0241214	33.9359	3.67856	0.0236973	20.1557	1.6837	0.123695
Dihydroxyacetone phosphate	0.500028	0.0185114	0.355128	0.0660832	0.0962387	0.401932	0.0934278	0.282539	0.179337	0.0301656	0.00603498	0.0493414	ND	ND	ND	ND	ND	ND	ND	ND
Erythrose 4-phosphate	0.50977	0.057951	0.439185	0.0616688	0.359472	0.333718	0.0104925	0.0516555	0.177294	0.0164801	0.0160254	0.00921803	ND	ND	ND	ND	ND	ND	ND	ND
Ethanolamine phosphate	13.9063	0.470571	11.0316	1.5175	0.124776	4.54891	0.0836639	0.00130191	2.81522	1.01032	0.00501113	1.05154	0.325707	0.000989555	0.571737	0.101613	0.000651077	0.430717	0.0518341	0.000616542
Fructose 1,6-diphosphate	1.212	0.021868	1.23055	0.0386123	0.614349	1.36236	0.111957	0.203319	0.626481	0.125043	0.0227039	0.0964216	0.0083402	0.00022	0.00374942	ND	ND	ND	ND	ND
Fructose-6-phosphate	2.94133	0.218152	3.38669	0.670748	0.466104	2.61053	0.378609	0.396409	1.25202	0.315176	0.0247891	0.466139	0.155366	0.005803	0.072852	0.0300978	0.00293399	0.152161	0.0700757	0.00335733
Fumarate	0.605634	0.0543598	0.525211	0.111367	0.455624	0.503911	0.0301003	0.146617	0.341254	0.0799703	0.0608454	0.17009	0.0741826	0.0215745	0.162651	0.0727477	0.0203738	0.305929	0.0631061	0.0365149
GABA	2.17546	0.190577	1.77701	0.184533	0.167612	1.17206	0.435066	0.0961523	0.789939	0.161208	0.0158441	0.659285	0.130025	0.0113798	4.03294	0.209698	0.0114366	5.00347	0.23244	0.005601
GDP	0.620257	0.043591	0.707266	0.0272045	0.138939	0.367831	0.0580716	0.0389704	0.263183	0.0612676	0.0214606	0.0686141	0.0177247	0.00361856	0.0811148	0.0172446	0.00375878	ND	ND	ND
Gluconate	3.03517	0.485566	2.87785	0.931539	0.851894	1.36254	0.471231	0.0729788	0.516275	0.196908	0.0209577	0.203877	0.00958489	0.0143949	0.148663	0.0367149	0.013933	0.0967615	0.00629081	0.0133822
Glucosamine	0.304221	0.0146847	0.218881	0.0562005	0.173327	0.117832	0.0322726	0.0176167	0.0513901	0.0231619	0.0058315	0.0337516	0.020037	0.00419148	0.0371403	0.0187352	0.00394839	0.0243076	0.0103177	0.00204913
Glucosamine 6-phosphate	0.0323475	0.0108085	0.0425953	0.0163841	0.537184	0.0816177	0.0285017	0.149594	0.0703608	0.00717812	0.0536105	0.112971	0.0101599	0.0165085	0.0829706	0.0181244	0.0769852	ND	ND	ND
Glucose-1-phosphate	0.899836	0.150015	0.972454	0.268728	0.770354	0.780909	0.0922569	0.440361	0.41073	0.152222	0.0836607	0.234392	0.142649	0.0451364	0.0433371	0.0115696	0.0150816	0.0206448	0.00757297	0.0142822
Glucose-6-phosphate	7.6882	0.476978	7.86918	0.649949	0.780966	6.38561	0.680013	0.156837	3.11798	0.592224	0.0135612	1.08249	0.187124	0.00299464	0.0785709	0.00569457	0.00195895	0.306118	0.0484304	0.00210229
Glu-Glu	0.726656	0.0500985	0.641816	0.179207	0.585146	0.168513	0.0689077	0.0114497	0.143581	0.0436383	0.00642932	0.127471	0.0269148	0.00447406	0.208034	0.034246	0.00677634	0.128954	0.0362991	0.00531425
Glutamate	213.686	5.91824	153.932	21.4906	0.0630674	126.285	6.24393	0.00480944	87.9068	3.84604	0.00157076	28.3374	1.16573	0.00052913	38.3524	3.72692	0.000794637	35.0684	3.66424	0.000758474
Glutamine	10.6987	1.59013	8.11576	0.263057	0.151616	5.03162	0.537298	0.04117	3.28608	0.839424	0.0281826	5.47187	0.844052	0.0545098	6.43224	1.97754	0.140528	3.08696	1.04466	0.0298467
Glycerophosphate	0.393128	0.0917341	0.434072	0.121016	0.739669	0.336464	0.0390876	0.505937	0.259678	0.0504371	0.2132	0.123333	0.00491597	0.053372	0.0253917	ND	ND	0.0803552	0.00718604	0.0406537
Glycerophosphorylcholine	1.12554	0.13365	1.16853	0.272074	0.859609	0.725658	0.0342307	0.0546794	0.371651	0.058906	0.0182543	0.510219	0.0125241	0.0229785	0.993789	0.02904	0.306213	1.13346	0.0292166	0.942273
Glycine	28.1857	4.43069	18.0997	3.54141	0.128377	7.15469	1.39294	0.0235281	5.27239	0.176851	0.0182153	8.55234	0.61664	0.0249883	15.1138	1.00502	0.0554246	13.1414	0.233637	0.0408429
Gly-Gly	0.319727	0.0845871	0.21035	0.197601	0.54648	0.0918289	0.0160558	0.0645312	0.0839638	0.0138193	0.0601762	0.0675872	0.00765343	0.0523203	0.0907672	0.0092698	0.0626431	0.0422273	0.00760077	0.0437797
Gly-Leu	0.289827	0.0818697	0.209806	0.114429	0.505629	0.154906	0.0547973	0.19238	0.0732302	0.00202892	0.0646271	0.0849109	0.0177158	0.0743507	0.100043	0.00244421	0.0818569	0.0718983	0.0130326	0.0653414
GMP	0.821289	0.071365	0.779175	0.0331081	0.528049	0.41892	0.0228138	0.0168979	0.363536	0.0177117	0.012657	0.1561	0.0047537	0.00573097	0.0689886	0.026494	0.00508059	0.0805066	0.00415218	0.00462389
GTP	4.80322	0.652337	6.0135	1.45451	0.395311	6.90479	0.525085	0.0710343	4.08412	0.140543	0.266986	1.44527	0.260266	0.0211809	0.663188	0.185664	0.0131552	0.162691	0.0170667	0.00974298
Histidine	10.5005	0.808833	9.10881	1.77254	0.418766	4.56647	0.6768	0.0154291	3.88214	0.436279	0.00950326	3.30201	0.161172	0.00649933	6.26675	0.408282	0.0221414	6.04408	0.184608	0.0168912
Homocysteine	0.7849	0.0633512	0.606549	0.114482	0.193705	1.17114	0.108541	0.0490744	0.614339	0.0495599	0.0955282	0.442749	0.014509	0.0175664	0.588424	0.0211914	0.0532269	0.324338	0.0231708	0.0105563
Homoserine	0.276019	0.0665439	0.240025	0.0939979	0.701696	0.0830442	0.0219178	0.0600316	0.0645834	0.0167134	0.0488262	0.0333054	0.00584774	0.0358497	0.0322087	0.0038899	0.035401	0.0341478	0.00977217	0.0365554
Hypoxantine	20.9182	2.6369	16.9735	0.45003	0.172357	2.94602	0.48919	0.0109515	2.17967	0.650489	0.0103411	0.464851	0.123698	0.00822619	2.05017	0.296079	0.00974454	1.47085	0.346191	0.00922187
IMP	0.777058	0.1205	1.39718	0.555685	0.262937	0.305348	0.0238419	0.0322734	0.101172	0.0203357	0.0159553	ND	ND	ND	ND	ND	ND	ND	ND	ND
Isoamylamine	1.09251	0.0733671	0.896497	0.275212	0.433082	8.73964	2.444	0.0475041	14.1133	2.29705	0.0152221	1.81132	0.175931	0.0334088	1.54467	0.0909727	0.031818	1.11381	0.158191	0.878779
Isobutylamine	0.256665	0.0632885	0.284251	0.0889619	0.755022	0.91441	0.163381	0.0336962	0.541896	0.0749532	0.0543649	0.168867	0.0129388	0.194525	0.149169	0.00658891	0.13946	0.149722	0.0248085	0.156062
Isocitrate	2.99065	0.319653	3.10237	1.35747	0.920147	1.19813	0.199821	0.0214061	0.598842	0.0739164	0.0092773	0.121994	0.0205237	0.00617618	0.0615158	0.0115264	0.0059095	0.0985585	0.0159962	0.00606769
Isoleucine	48.9028	2.8527	36.032	7.61172	0.154505	12.9391	1.77295	0.00433281	9.25671	2.73747	0.0049357	4.20665	0.809812	0.00219367	6.66345	1.83687	0.00321063	6.91823	1.24755	0.00273854
Isopropanolamine	0.339669	0.0814529	0.342219	0.0945665	0.979567	0.188857	0.0387035	0.141739	0.0751	0.0192848	0.0465796	0.0500833	0.00614594	0.0375559	0.0626361	0.0124575	0.0415005	0.0496781	0.0103517	0.0378246
Lactate	24.1957	4.20606	19.5448	4.13961	0.381025	27.9114	5.34373	0.520518	35.0535	5.06037	0.144791	39.8262	3.78112	0.0596661	30.1782	0.590388	0.184598	27.3978	6.28805	0.610213
Leucine	141.45	9.23668	102.566	12.8438	0.0737322	43.065	1.79795	0.00454288	32.0258	2.9707	0.00390819	13.6024	1.84544	0.00270306	16.1695	1.81918	0.00281145	12.1463	1.60538	0.00261818
Lysine	15.4706	1.69091	8.38239	2.73314	0.0892465	4.57528	1.4053	0.0197595	3.17155	0.237516	0.00950011	2.64956	0.776656	0.0103681	3.17451	0.37903	0.00978489	7.86619	0.233881	0.0242808
Malate	1.69816	0.563501	1.41937	0.800295	0.726064	1.65037	0.121079	0.917362	1.11798	0.279995	0.322131	0.903998	0.254779	0.211004	0.694535	0.154776	0.135817	1.05698	0.359826	0.307839
Malonate	0.193766	0.0168977	0.235042	0.0871737	0.578476	0.157513	0.0276058	0.254044	0.201501	0.0358593	0.808487	0.186962	0.0244511	0.776861	0.123356	0.00714426	0.032309	0.104538	0.00564568	0.0193568
Methionine	12.9301	0.786468	9.38577	2.77006	0.223865	4.02464	1.07918	0.0110562	2.73505	0.452204	0.00393583	3.09926	0.57227	0.00485871	4.91631	0.705184	0.00857586	4.99448	0.647146	0.00813589
Methionine sulfoxide	1.27872	0.361115	0.983085	0.40449	0.521306	0.487869	0.164924	0.106282	0.420974	0.141366	0.0888006	0.170421	0.0594334	0.050431	0.192406	0.0119174	0.0511089	0.162619	0.00241608	0.0485633
N8-Acetylspermidine	0.0495782	0.00299674	0.0523741	0.00611773	0.620315	0.0323251	0.00479516	0.0497348	0.0213168	0.00397257	0.0151498	0.0105454	0.000161967	0.00294277	0.00872454	0.00160641	0.00344552	0.00802641	0.000426474	0.00264286
N-Acetyl-beta-alanine	31.9732	4.96056	17.6516	7.39868	0.150851	28.2629	3.68761	0.485329	39.3488	3.00126	0.213821	24.6516	4.44721	0.260373	20.6503	0.0833762	0.084065	12.1554	2.4045	0.036578
N-Acetylglucosamine 6-phosphate	0.112528	0.0255344	0.112436	0.0440257	0.99819	0.122956	0.0159629	0.672779	0.197846	0.0958464	0.347892	1.28929	0.0301918	0.000564072	0.751007	0.203693	0.0479984	0.22189	0.143121	0.398853
N-Acetylglucosamine-1-phosphate	0.589197	0.0843952	0.50361	0.110781	0.476413	0.721707	0.17542	0.437292	1.12701	0.35801	0.17458	8.46609	0.711087	0.00410675	4.98294	0.0661985	0.000297841	1.78048	0.152826	0.0105683
N-Acetylglutamate	0.231985	0.0492259	0.198884	0.00906323	0.448398	0.11653	0.0228301	0.0949728	0.0657828	0.00825956	0.0422586	0.0326511	0.00764749	0.029838	0.0385802	0.0142443	0.0333567	0.0700262	0.00877901	0.0445021
N-Acetylhistidine	0.119347	0.0177857	0.0987108	0.0327024	0.515163	0.0570288	0.00562764	0.0420018	0.0459504	0.00320981	0.0290041	0.124699	0.150098	0.964614	0.0639724	0.00645363	0.0537127	0.106264	0.0199769	0.56061
N-Acetylleucine	1.16712	0.284712	0.852767	0.536429	0.540309	0.737627	0.177715	0.212048	0.942842	0.168916	0.439118	0.351569	0.164266	0.072499	0.231477	0.0519987	0.0446615	0.176457	0.0812118	0.0418731
N-Acetylornithine	0.63986	0.149841	0.337132	0.159703	0.189771	0.134634	0.0661025	0.048731	0.165204	0.0728444	0.0564392	0.0718953	0.0016177	0.033087	0.0871138	0.00823928	0.0349347	0.118433	0.0253768	0.0399464
N-Acetylputrescine	1.21535	0.208301	0.912592	0.175477	0.25656	0.23817	0.0714974	0.0244683	0.37892	0.0907641	0.034973	3.93663	0.261417	0.00745945	6.50276	1.22951	0.0267034	5.67598	0.931725	0.0221472
NAD+	2.29555	0.620414	2.88202	1.09595	0.577842	2.97789	0.0922304	0.263788	1.6695	0.202986	0.307823	0.614148	0.062382	0.0623971	0.49718	0.152949	0.0577143	0.243422	0.037188	0.0429332
NADP+	0.576256	0.126194	0.536532	0.188349	0.827416	0.458544	0.141844	0.473054	0.440167	0.155545	0.438012	0.226161	0.0433088	0.0655561	0.14929	0.0119599	0.0413556	0.0728225	0.0100409	0.0301914
N-Formylmethionine	0.213583	0.116166	0.146751	0.0701908	0.558244	0.0751101	0.0272435	0.242441	0.0541274	0.0172264	0.194806	0.0283678	0.00762456	0.153353	ND	ND	ND	ND	ND	ND
Nicotinate	5.57758	0.67352	8.02016	1.53153	0.174985	5.08838	0.484217	0.492011	1.76352	0.336064	0.0189226	0.518476	0.0188551	0.0087525	0.401534	0.117986	0.00861314	0.361642	0.104971	0.00843158
Octylamine	3.98409	0.333517	5.8729	0.315521	0.028294	2.31871	0.309994	0.0354043	7.24813	0.530312	0.017925	5.60253	0.543793	0.0696614	2.8898	0.522051	0.129771	4.52421	2.01612	0.744466
O-Phosphoserine	1.40019	0.519707	0.768161	0.264996	0.265169	0.834561	0.179413	0.282931	1.17063	0.0572937	0.597988	2.4456	0.254658	0.12512	1.10229	0.309705	0.558242	0.516717	0.10518	0.142574
Ornithine	2.64456	0.897713	1.79356	0.758709	0.413558	2.48705	0.0105428	0.827197	2.60581	0.402968	0.960656	1.60481	0.509729	0.290367	1.84878	0.44454	0.377988	4.12963	0.573097	0.187377
Phenylalanine	5.39832	1.58242	4.86692	1.10946	0.734876	1.52784	0.75192	0.0889854	0.88704	0.520904	0.0619207	1.00547	0.346713	0.0617639	0.856945	0.316889	0.0577285	1.64079	0.48232	0.0847734
Phosphoenolpyruvate	1.07184	0.379075	1.21098	0.540271	0.793721	1.13299	0.339144	0.880641	0.72286	0.308292	0.418794	0.220459	0.105224	0.0922283	0.0548224	0.0491508	0.0639332	0.0539492	0.0440387	0.0636452
Phosphorylcholine	24.0427	5.06458	22.2607	6.26048	0.78393	13.8585	1.45743	0.111868	7.24759	0.572494	0.0430928	2.04477	0.225226	0.0255423	3.77383	0.385601	0.029993	2.70598	0.208714	0.0270779
Proline	81.8724	8.61027	58.1043	17.3731	0.225135	22.7476	6.34154	0.0159652	17.0959	3.62973	0.0102446	17.4532	4.81921	0.0115283	25.7671	2.50269	0.0125313	20.8067	0.0424037	0.00979494
Putrescine	31.1374	2.29333	38.0448	3.72215	0.15503	33.0839	1.54742	0.424579	36.7685	5.70579	0.324658	11.3046	3.40881	0.0207897	10.5918	0.765515	0.00685269	9.03849	1.45584	0.00747012
Pyruvate	1.90723	0.513348	2.34804	0.93166	0.617172	2.66225	0.294037	0.212853	1.49124	0.272528	0.417977	0.779861	0.155638	0.097009	0.245131	ND	ND	ND	ND	ND
Ribulose 5-phosphate	0.920379	0.0233034	0.931074	0.276098	0.961432	0.682782	0.0747761	0.0502714	0.429772	0.0168114	0.00171077	0.234242	0.0407435	0.00233162	0.131219	ND	ND	ND	ND	ND
S-Adenosylmethionine	6.28517	0.528142	6.72428	0.793332	0.581546	4.96257	0.599316	0.144011	3.05406	0.237939	0.015693	0.796725	0.14895	0.004961	0.615339	0.129002	0.00456578	0.324766	0.0507608	0.0039386
Sedoheptulose 7-phosphate	0.618186	0.104074	0.663636	0.00802365	0.600782	0.748063	0.152647	0.424897	0.337357	0.127982	0.137748	0.16513	0.0573868	0.0327269	0.0624278	0.0397554	0.0195065	0.0406832	ND	ND
Serine	6.09639	1.34386	4.30532	1.81128	0.378108	4.98641	1.07242	0.457613	4.15915	0.306805	0.185211	4.14458	0.0916137	0.176964	2.52387	0.222529	0.0656166	3.12227	0.224056	0.0908503
Spermidine	1.06856	0.120745	0.959817	0.138674	0.490963	0.837765	0.0885655	0.161104	0.512586	0.0473673	0.0261496	0.121571	0.0394248	0.00887565	0.0801394	0.015794	0.00750381	0.138616	0.0594911	0.0103138
Spermine	0.116814	0.0651624	0.113149	0.0487765	0.955026	0.099226	0.0108968	0.742748	0.0590181	0.00327369	0.336915	ND	ND	ND	ND	ND	ND	ND	ND	ND
Succinate	1.49659	0.258829	1.141	0.251697	0.298283	0.740306	0.132475	0.0666061	0.820331	0.0888368	0.0730184	0.506469	0.0840801	0.0357599	0.398429	0.0459975	0.0274775	0.664497	0.0744626	0.0485961
Thiamine	9.23833	0.958327	9.7306	1.97151	0.780891	4.07079	0.267587	0.0180368	3.6774	0.656884	0.0211364	3.65325	0.782099	0.0236589	4.09967	0.123575	0.0172237	4.97561	0.824584	0.0412769
Threonine	8.98226	1.67394	4.4344	1.6954	0.114194	7.23645	0.38177	0.28702	7.0817	1.27597	0.329821	6.60047	0.27739	0.185538	4.3953	0.0247548	0.0606112	3.39528	0.619373	0.0474284
Tryptophan	1.78942	0.520906	1.42668	0.701394	0.616541	0.390024	0.0813754	0.0642102	0.397143	0.207655	0.0724122	0.154673	0.0053886	0.0472066	0.188934	0.0374311	0.0493315	0.398754	0.00806369	0.0635529
Tyrosine	4.09941	0.151686	2.87493	0.0651266	0.0089653	1.743	0.346685	0.0126504	1.27873	0.501202	0.0167995	1.06311	0.107507	0.00186945	0.790407	0.134128	0.00186694	1.19074	0.0376187	0.0014403
UTP	3.01073	0.765887	4.22266	0.598993	0.219998	5.53356	1.50509	0.168995	2.48076	0.65833	0.535338	0.655454	0.022447	0.049055	0.30985	0.0563854	0.0381267	0.227781	0.0825343	0.0362395
Valine	77.7807	6.26967	58.3082	15.2022	0.235986	24.8948	5.48668	0.0121824	19.9126	4.17288	0.00836308	15.5103	4.02172	0.0070784	20.7838	1.22634	0.0062229	17.4187	0.137917	0.00535357

## Sheet: Biological replicate 1
Biological replicate1. The quantitative metabolites data during encystation
Biochemical Names	nmoles/1X106 cells
	0h		0.5h			2h			8h			24h			48h			120h
	Conc.	SD	Conc.	SD	P-value	Conc.	SD	P-value	Conc.	SD	P-value	Conc.	SD	P-value	Conc.	SD	P-value	Conc.	SD	P-value
2-Oxoglutarate	10.3942	1.42131	10.0326	0.418845	0.713158	6.87652	0.278917	0.0450228	2.28997	0.102903	0.0113743	0.46603	0.0321766	0.00701097	0.312843	0.0392647	0.00627819	0.342828	0.0762221	0.00616916
3-Methyladenine	0.0163416	0.00224244	0.0154676	0.00018457	0.57238	0.00711422	0.000800566	0.00939341	0.00881271	0.00139536	0.0629669	0.0121905	0.0018965	0.204287	0.0256457	0.00328966	0.068324	0.0212077	0.00299929	0.00865613
3-Phosphoglycerate	0.902696	0.0917514	0.806919	0.0688729	0.0458807	1.0749	0.0787884	0.185134	0.543126	0.039847	0.0337205	0.107385	0.0390605	0.00148528	0.0233194	0.000104403	0.00361079	0.0128894	0.00153561	0.00350415
5-Methylthioadenosine	0.0536898	0.0044911	0.04768	0.000316095	0.130358	0.0333702	0.00543081	0.00751988	0.0224941	0.00127644	0.0111881	0.0150507	0.0065395	0.000939766	0.00875523	0.00287597	0.000433552	0.00433656	0.000876084	0.00178654
5-Oxoproline	12.3833	0.951473	14.355	0.719848	0.0195531	9.57918	0.515235	0.0476436	7.57503	0.349662	0.019358	3.20822	0.746827	0.00476033	2.47183	0.428186	0.00636487	4.44457	0.31207	0.00833844
6-Hydroxynicotinate	1.68378	0.205948	0.499502	0.0293738	0.0108143	0.90248	0.115396	0.0511184	1.48851	0.0660645	0.165897	0.321485	0.108144	0.0165201	0.444231	0.0506958	0.0130652	0.33546	0.0255611	0.00605863
Acetyl CoA	0.494325	0.0661621	0.493698	0.0120528	0.986757	0.446468	0.0184433	0.411626	0.309582	0.0217265	0.0378472	0.115592	0.00293224	0.00982087	0.0494183	0.00211902	0.00777762	0.0178365	0.000213263	0.0063672
Adenine	0.0619851	0.0175222	0.0820599	0.00432728	0.211836	0.091976	0.0144143	0.243154	0.123522	0.0420713	0.0769878	0.0642203	0.0175061	0.919382	0.065963	0.00652433	0.787318	0.0610408	0.00468472	0.940477
ADP	1.81876	0.177148	1.74195	0.0665625	0.419686	1.55713	0.0672775	0.202798	1.1515	0.0511664	0.0345997	0.420839	0.048362	0.00373282	0.315983	0.0361737	0.00664819	0.257663	0.0312572	0.00446126
Ala-Ala	0.0671828	0.00539771	0.0454847	0.00527458	0.0520371	0.0485311	0.00196906	0.0471472	0.0371644	0.00595734	0.000304447	0.0489453	0.00720625	0.0393373	0.0751835	0.0140763	0.522527	0.0292809	0.00339347	0.0173203
Alanine	70.2463	6.09773	43.4362	2.57447	0.00581434	36.721	1.45125	0.0146878	24.7554	1.862	0.00422224	38.2658	1.15017	0.00907116	92.9192	12.1384	0.160829	60.8582	1.42552	0.0759994
AMP	1.03411	0.3214	0.664021	0.0955386	0.107479	0.631716	0.182722	0.041399	0.485232	0.114728	0.0441578	0.368288	0.0295214	0.0768441	0.168962	0.0760281	0.0566572	0.242583	0.00814411	0.0512577
Arginine	2.39342	0.225754	2.19451	0.109933	0.306012	0.830972	0.0861301	0.00582989	0.786789	0.0102881	0.00665421	0.370893	0.0366207	0.00538747	0.36939	0.0627576	0.00618262	0.769656	0.113619	0.00917673
Asparagine	5.08027	0.514708	2.88727	0.229504	0.0186687	2.72757	0.18241	0.0223226	1.96605	0.157385	0.00901549	1.01761	0.0245437	0.00561897	1.06548	0.14219	0.0086235	0.723508	0.0371809	0.0043404
Aspartate	3.17458	0.725366	2.64244	0.135929	0.373884	2.28065	0.152744	0.138436	1.93998	0.0939094	0.120629	1.17134	0.110059	0.0463981	1.26815	0.13242	0.0354016	1.86417	0.220152	0.138136
ATP	7.65638	0.696463	7.38212	0.426732	0.227778	11.2421	0.75578	0.0499285	8.29532	0.206253	0.222583	3.63903	0.311179	0.0033371	1.41369	0.157696	0.00549939	0.525207	0.058108	0.003605
beta-Ala-Lys	0.254011	0.090145	0.264497	0.0468446	0.72812	0.273697	0.0357611	0.801725	0.24054	0.0808601	0.851584	0.15809	0.0163599	0.25785	0.12675	0.0233193	0.138337	0.164675	0.0321762	0.29015
beta-Alanine	34.4699	3.42942	22.2452	1.35111	0.0127342	9.08985	0.64552	0.00836923	6.64724	0.447972	0.00411342	6.41109	0.113538	0.00471248	11.2244	1.64932	0.0145448	9.01436	0.550866	0.00730578
Cadaverine	3.28611	0.230799	14.4372	0.754678	0.00160574	14.257	0.825139	0.00294902	8.84444	0.183398	0.00145131	0.936159	0.108074	0.00434143	0.67731	0.051739	0.00376238	0.540633	0.036025	0.00296011
CDP	0.0509776	0.0101756	0.0852658	0.00827954	0.0613992	0.1016	0.016839	0.0435196	0.0438816	0.00822006	0.388702	0.0299732	0.00906841	0.0556686	ND	ND	ND	ND	ND	ND
Citrate	304.921	25.499	233.104	13.1365	0.0571063	146.464	3.90241	0.00759432	71.1976	1.71501	0.00344595	14.9643	4.51583	0.00291857	7.61787	1.67804	0.00265344	12.014	6.75648	0.002847
Citrulline	3.19253	0.23641	2.2973	0.180061	0.004564	0.884347	0.0503411	0.00500135	0.453656	0.0415114	0.00175299	0.224386	0.0213152	0.00246621	0.294838	0.100455	0.00447446	0.374553	0.0276473	0.00234912
Creatine	0.29416	0.0241349	0.189224	0.017877	0.00499291	0.0649067	0.00491006	0.00434297	0.038853	0.00372745	0.00217821	0.0132442	0.00179587	0.00282662	0.0185229	0.00173494	0.00275131	0.0138145	0.00398856	0.00224189
Creatinine	0.100567	0.00961584	0.0633129	0.00638083	0.00961842	0.0240264	0.00104878	0.00512728	0.0277161	0.000321403	0.00607572	0.0159399	0.00863396	0.0111554	ND	ND	ND	ND	ND	ND
CTP	0.202504	0.0475781	0.374884	0.0136137	0.0395274	0.787584	0.0643138	0.00987492	0.28883	0.023185	0.168474	0.0937322	0.0120542	0.0340015	ND	ND	ND	ND	ND	ND
Cysteine	1.59755	0.296358	0.940327	0.079824	0.0697126	0.0761363	0.0282353	0.012338	ND	ND	ND	ND	ND	ND	ND	ND	ND	ND	ND	ND
Cystine	0.284429	0.108943	0.216154	0.0146208	0.349891	0.0454166	0.0122834	0.0720102	0.172815	0.0468699	0.0894783	0.143656	0.0268345	0.136996	0.121877	0.0165408	0.153807	0.31875	0.0275762	0.633542
Cytosine	0.258399	0.0320983	0.153416	0.00541513	0.0225355	0.0440496	0.00360919	0.00906871	0.0444099	0.010151	0.00861022	0.0241007	0.00563383	0.00781558	0.0418181	0.00504759	0.00962745	0.0274902	0.00198308	0.00710659
Dihydrouracil	17.1557	2.39187	19.1911	1.32943	0.371086	14.6677	3.55069	0.521276	29.8061	3.85238	0.015232	26.0434	2.02613	0.0350611	31.3348	13.2259	0.253813	18.9651	0.273232	0.347748
Dihydroxyacetone phosphate	0.486939	0.147999	0.308401	0.0363433	0.112856	0.335868	0.0101815	0.224567	0.158007	0.0105094	0.0677999	ND	ND	ND	ND	ND	ND	ND	ND	ND
Erythrose 4-phosphate	0.468792	0.0718031	0.482791	0.0120671	0.753806	0.326299	0.0521803	0.169489	0.165641	0.049576	0.0306008	ND	ND	ND	ND	ND	ND	ND	ND	ND
Ethanolamine phosphate	13.5735	0.230671	9.95853	0.450475	0.0107462	4.48975	0.162109	1.90654e-05	2.10081	0.0783063	6.01324e-05	0.821231	0.0132516	9.69012e-05	0.499885	0.0546026	0.000125849	0.394065	0.0035287	0.000104818
Fructose 1,6-diphosphate	1.19654	0.155088	1.20325	0.153161	0.881601	1.2832	0.116615	0.621101	0.538062	0.041349	0.022462	0.0905242	0.0183004	0.00574921	ND	ND	ND	ND	ND	ND
Fructose-6-phosphate	2.78708	0.278955	2.9124	0.159253	0.249434	2.34282	0.146025	0.150915	1.02916	0.0300209	0.00963621	0.356278	0.0233148	0.0036701	0.0515697	0.01468	0.00381065	0.10261	0.00593465	0.00361759
Fumarate	0.567196	0.0391453	0.446462	0.0411707	0.0782234	0.482627	0.00254489	0.0681932	0.284707	0.0133683	0.0104247	0.117635	0.0113612	0.00323636	0.111211	0.0436577	0.0105394	0.261307	0.0302493	0.0166032
GABA	2.0407	0.219089	1.64653	0.113049	0.125111	0.864426	0.0441572	0.0125889	0.675948	0.0656495	0.00765515	0.567344	0.010818	0.00767639	3.88466	0.570152	0.0559793	4.83911	0.0981374	0.000623055
GDP	0.589434	0.135225	0.68803	0.0612007	0.476272	0.408893	0.0805435	0.20628	0.21986	0.0317181	0.0565034	0.0560809	0.00377827	0.0200961	0.0689211	0.00908097	0.0242664	ND	ND	ND
Gluconate	2.69183	0.168951	2.21915	0.151109	0.0308034	1.02933	0.0256045	0.0039516	0.37704	0.0183985	0.0021032	0.197099	0.0210361	0.00125411	0.122701	0.0127778	0.00159912	0.0923132	0.0182436	0.00164324
Glucosamine	0.314605	0.0335563	0.258621	0.0223949	0.0222172	0.140652	0.00634335	0.016032	0.067768	0.0127037	0.00398951	0.0479199	0.00244726	0.00528926	0.0503881	0.00324461	0.005598	0.0316033	0.000982359	0.00473302
Glucosamine 6-phosphate	0.0247048	0.001324	0.03101	0.00421208	0.14972	0.061464	0.00324154	0.00097769	0.0652851	0.00987465	0.0154551	0.105786	0.03219	0.0459821	0.0701547	0.00476314	0.00534932	ND	ND	ND
Glucose-1-phosphate	0.79376	0.104655	0.782435	0.0908848	0.88228	0.715673	0.0632841	0.3095	0.303093	0.0174716	0.019009	0.133524	0.00696022	0.00728423	0.0351561	0.00968099	0.00721409	0.0259997	0.000622257	0.00620638
Glucose-6-phosphate	7.35093	0.875925	7.40959	0.735625	0.901308	5.90477	0.168172	0.110875	2.69921	0.156285	0.0157139	0.950178	0.0172584	0.00608175	0.0745443	0.017798	0.00496441	0.271873	0.0147307	0.00521859
Glu-Glu	0.762081	0.0954009	0.515098	0.0436652	0.0151246	0.217238	0.00946106	0.0121232	0.174438	0.00573711	0.00869848	0.146503	0.00688475	0.00875748	0.232249	0.0199514	0.0144861	0.154622	0.00941305	0.00759832
Glutamate	217.871	9.76345	138.735	18.9512	0.0245712	130.7	7.93422	0.0134002	90.6264	6.10193	0.00119637	27.5131	1.18002	0.00105144	35.7171	3.18336	0.00161308	32.4774	0.569048	0.000912675
Glutamine	11.8231	1.23431	8.30177	0.494882	0.0203108	4.65169	0.247366	0.0113799	3.87964	0.26395	0.0068444	6.06871	0.156844	0.0118584	7.83057	0.991806	0.0898187	3.82564	0.0897098	0.00727947
Glycerophosphate	0.328262	0.0221796	0.348501	0.0425231	0.39003	0.308825	0.0440577	0.417122	0.224014	0.0450423	0.0665352	0.119857	0.0102031	0.00144451	ND	ND	ND	0.0752739	0.00865544	0.0011097
Glycerophosphorylcholine	1.03104	0.0126691	0.976142	0.0427942	0.181868	0.701453	0.0215891	0.00349178	0.413303	0.0455265	0.00243624	0.519075	0.0613252	0.00511581	1.01432	0.179966	0.890538	1.1128	0.0791582	0.187534
Glycine	25.0527	2.49342	15.5955	0.939421	0.00932816	6.16973	0.385034	0.00753204	5.39744	0.416486	0.00433515	8.11631	0.0754795	0.0070472	14.4031	1.76823	0.0488913	12.9762	0.649394	0.00872845
Gly-Gly	0.259915	0.024937	0.0706252	0.0105319	0.00316947	0.0804757	0.00681976	0.00396063	0.0741921	0.00981481	0.0113473	0.0621754	0.00312857	0.00664727	0.0842125	0.00938979	0.0116249	0.0368528	0.00421267	0.00301403
Gly-Leu	0.231936	0.0232614	0.128893	0.00420071	0.0169438	0.116158	0.0411839	0.0142663	0.0717956	0.0241387	0.0277715	0.0723839	0.00738696	0.00530229	0.0983148	0.0239487	0.0330546	0.0626829	0.00170316	0.00693377
GMP	0.871752	0.260666	0.755764	0.116038	0.299475	0.435052	0.188109	0.0116189	0.37606	0.0556143	0.0554895	0.152739	0.0129585	0.04364	0.0502546	0.0334092	0.0364499	0.0834426	0.0084121	0.0364183
GTP	5.2645	1.31546	7.04199	0.880347	0.121546	7.27608	0.510681	0.196082	4.1835	0.0550877	0.295185	1.26124	0.245315	0.0237157	0.531903	0.00489687	0.0248678	0.150623	0.00932981	0.0216084
Histidine	9.92855	1.01699	7.85544	0.579781	0.0187219	4.0879	0.286203	0.0161318	3.57364	0.199656	0.00579664	3.18804	0.137841	0.00628841	5.97805	0.913398	0.0688919	5.91354	0.0445201	0.0223583
Homocysteine	0.740104	0.0752091	0.525598	0.0167948	0.0264976	1.24789	0.0877745	0.00105021	0.649384	0.0555723	0.34271	0.453008	0.0478649	0.0184322	0.603409	0.139613	0.186458	0.340723	0.0452533	0.0247871
Homoserine	0.228965	0.0226509	0.173558	0.0329836	0.015064	0.067546	0.00419654	0.00569037	0.0527652	0.00372468	0.00390592	0.0374403	0.0204953	0.0164844	0.0349593	0.0104397	0.00133841	0.0410578	0.00365256	0.00638562
Hypoxantine	19.0536	2.08059	16.6553	2.46444	0.0141869	3.29193	0.192929	0.00683841	2.63963	0.113133	0.00481106	0.552318	0.0246728	0.00417406	2.25953	0.487017	0.00750214	1.71565	0.072212	0.00453584
IMP	0.862265	0.0970011	1.79011	0.121255	0.00330054	0.322206	0.0264864	0.0124674	0.115551	0.00386219	0.00580126	ND	ND	ND	ND	ND	ND	ND	ND	ND
Isoamylamine	1.04063	0.197128	0.701892	0.05813	0.0524467	7.01148	0.218431	2.13431e-05	12.489	0.165643	0.000300139	1.93572	0.320658	0.00629978	1.609	0.347425	0.201404	1.22566	0.0942558	0.28207
Isobutylamine	0.211913	0.0237092	0.221346	0.0321307	0.300438	0.798883	0.167446	0.0266006	0.488897	0.0953579	0.0423355	0.178016	0.0876413	0.455547	0.153828	0.0876453	0.423118	0.167264	0.00965385	0.128506
Isocitrate	2.76462	0.248352	2.14249	0.133274	0.093259	1.33943	0.0356879	0.00909621	0.651109	0.0156839	0.00403663	0.136507	0.0407057	0.00327677	0.0696662	0.0153459	0.00306183	0.10987	0.0617887	0.00316458
Isoleucine	46.8857	4.31222	30.6497	1.34804	0.0109854	14.1928	0.938931	0.00840825	11.1924	0.958772	0.0036617	4.77927	0.22508	0.00326571	7.96232	1.42258	0.00694367	7.80038	0.140455	0.00377696
Isopropanolamine	0.282073	0.0181627	0.275351	0.0150424	0.729325	0.16149	0.02156	0.0309446	0.0887365	0.0162104	0.00406535	0.0544291	0.0166418	0.00308047	0.0714449	0.0179124	0.00149223	0.0569979	0.000471109	0.00219062
Lactate	21.2216	5.00352	16.6177	0.665367	0.272414	24.1328	7.28934	0.492154	31.4753	2.65003	0.0172245	37.1525	5.97372	0.0964205	29.7608	4.25408	0.0308359	22.9514	2.48446	0.725585
Leucine	134.918	9.00889	93.4844	5.48591	0.00274243	41.7936	2.77677	0.00513376	29.9252	2.57625	0.00157398	12.2975	0.568618	0.00190727	14.8831	2.75695	0.00288776	13.2815	0.0267863	0.00182042
Lysine	14.2749	1.47219	6.44976	0.652315	0.00554839	3.58158	0.180082	0.00657651	3.3395	0.10211	0.00523734	2.10038	0.231788	0.00489378	2.9065	0.582871	0.0102921	8.03157	0.208773	0.0231136
Malate	1.29971	0.125742	0.85348	0.103427	0.0433636	1.56475	0.041491	0.0602665	0.919998	0.0170501	0.0288815	0.723842	0.0572225	0.0262924	0.585092	0.0796103	0.0257463	0.802543	0.0658178	0.035717
Malonate	0.181817	0.0192927	0.173401	0.0144814	0.428025	0.137993	0.0223021	0.0422251	0.176144	0.0182221	0.706083	0.169673	0.00874629	0.530517	0.118304	0.034138	0.139907	0.10853	0.0208648	0.0792922
Methionine	12.3739	1.42345	7.42704	0.527894	0.0149228	3.26155	0.257841	0.00944501	2.4153	0.1046	0.005972	2.6946	0.165439	0.00618097	4.41767	0.910676	0.0270317	4.53688	0.087987	0.0101574
Methionine sulfoxide	1.02337	0.0823197	0.697068	0.0252122	0.0105387	0.37125	0.00821094	0.00621286	0.321013	0.0316681	0.00181571	0.128395	0.0453483	0.000811137	0.183979	0.0365804	0.00588436	0.164328	0.0136196	0.00411302
N8-Acetylspermidine	0.0474592	0.00617875	0.0480482	0.00320116	0.895984	0.0357158	0.00438575	0.18839	0.0241258	0.00203715	0.0365691	0.0106599	0.000597166	0.0100777	0.00986044	0.00218885	0.0151567	0.00772485	0.0014685	0.011889
N-Acetyl-beta-alanine	28.4656	1.56569	12.42	0.601001	0.0018174	25.6553	1.44441	0.209606	37.2266	0.388759	0.0161545	21.507	0.20205	0.0151566	20.7092	3.08557	0.100126	13.8556	0.218483	0.00282458
N-Acetylglucosamine 6-phosphate	0.0944722	0.00465397	0.0813047	0.0087397	0.221462	0.111668	0.00594073	0.0660924	0.130072	0.0120288	0.0636914	1.26794	0.0141283	4.88076e-05	0.89504	0.110853	0.00582403	0.323091	0.0194216	0.00366833
N-Acetylglucosamine-1-phosphate	0.529521	0.0113709	0.425277	0.017938	0.0179543	0.597666	0.0190739	0.0243916	0.873863	0.044957	0.00327584	7.96328	0.215924	0.000282173	4.93613	0.46363	0.003538	1.88854	0.0574871	0.000760103
N-Acetylglutamate	0.266793	0.0171456	0.205293	0.020156	0.0446179	0.132674	0.0112228	0.014578	0.0716232	0.00595397	0.00384287	0.0380587	0.00659135	0.00350802	0.0486524	0.00074592	0.00206287	0.0762339	0.00197581	0.00271578
N-Acetylhistidine	0.106771	0.0137379	0.0755867	0.00166931	0.0555304	0.0530494	0.00387127	0.0220521	0.0436808	0.0074775	0.031726	0.0185635	0.00334833	0.00940096	0.059409	0.0144203	0.100264	0.0921383	0.0031636	0.14252
N-Acetylleucine	0.9658	0.0627695	0.473455	0.0369456	0.00216842	0.611963	0.0362914	0.0232585	0.8234	0.0571851	0.175899	0.235416	0.0351882	0.00426559	0.194709	0.0271917	0.00441784	0.119032	0.00454479	0.00161579
N-Acetylornithine	0.533907	0.0436078	0.224205	0.0128165	0.00527625	0.0878921	0.0059742	0.00401148	0.113695	0.00735564	0.00484228	0.0730392	0.0127661	0.00288371	0.0812878	0.0139812	0.00514385	0.100489	0.00863497	0.00468007
N-Acetylputrescine	1.06806	0.0779982	0.788512	0.0238864	0.0146369	0.288726	0.0137944	0.00456268	0.31474	0.0133728	0.00244418	3.75178	0.0239569	0.00027942	5.63337	0.757962	0.010885	5.01715	0.0631243	5.1111e-06
NAD+	2.73424	0.303238	3.65698	0.0935597	0.0241617	2.91267	0.0904842	0.514709	1.81303	0.149197	0.00994304	0.658259	0.064116	0.00969354	0.389029	0.0704043	0.00516517	0.217126	0.00789726	0.00504809
NADP+	0.665488	0.0637092	0.669715	0.0174821	0.896869	0.558843	0.0107212	0.131099	0.550154	0.0303073	0.141667	0.256785	0.028107	0.00281072	0.157746	0.0301578	0.0111562	0.0799225	0.00298664	0.00410733
N-Formylmethionine	0.131441	0.0277079	0.0971184	0.00777223	0.206821	0.0558461	0.00770591	0.0234171	0.0419465	0.00230324	0.0321157	0.0229764	ND	ND	ND	ND	ND	ND	ND	ND
Nicotinate	6.05384	0.452016	9.10312	0.634893	0.00626015	5.43077	0.321887	0.272982	2.00115	0.0667115	0.00375936	0.531809	0.0229147	0.00243297	0.484963	0.119031	0.00317094	0.435867	0.0259943	0.0024041
Octylamine	3.74826	1.05466	5.64979	1.09925	0.246226	2.53791	1.98621	0.506606	7.62312	6.44365	0.365452	5.98705	0.949648	0.0366361	3.25894	1.47926	0.768283	5.94982	1.78811	0.0917015
O-Phosphoserine	1.03271	0.119983	0.58078	0.0171921	0.0268916	0.707697	0.0381816	0.0294642	1.21115	0.0895492	0.113984	2.26553	0.0296445	0.0022627	0.883297	0.135107	0.319188	0.442344	0.0153286	0.014418
Ornithine	2.00978	0.185746	1.25708	0.0600248	0.0118488	2.47959	0.10401	0.0793358	2.32087	0.527847	0.259602	1.24437	0.0719216	0.0250948	1.53444	0.256572	0.202333	3.72439	0.253093	0.00987391
Phenylalanine	6.51726	0.624214	5.65143	0.648556	0.00749878	2.05953	0.175338	0.00914688	1.25537	0.097077	0.00438744	1.25063	0.127869	0.00421402	1.08102	0.202175	0.00751007	1.98184	0.0339599	0.00674161
Phosphoenolpyruvate	0.803794	0.0820834	0.828946	0.0465567	0.421534	0.893177	0.0646367	0.392328	0.504865	0.0487229	0.038407	0.146054	0.0224952	0.00772562	0.0200675	0.00532066	0.00385989	0.0228092	0.00573886	0.00363469
Phosphorylcholine	20.4615	2.06389	17.8339	0.826377	0.136444	12.8279	0.811911	0.030388	6.84278	0.401934	0.00788457	1.88551	0.0917117	0.0038218	4.0465	0.503903	0.00773821	2.5584	0.127663	0.00390646
Proline	75.784	5.40006	45.8197	2.03663	0.00490849	18.2634	1.10694	0.00410397	14.5293	1.27897	0.00212444	14.0455	0.119865	0.00248222	23.9974	3.47615	0.00927347	20.8367	0.286635	0.00288218
Putrescine	29.5158	2.61531	35.4128	2.83718	0.000550583	34.1781	0.451806	0.117082	32.7339	1.94946	0.320033	8.89422	0.881184	0.00445091	11.1331	1.23911	0.0141104	8.00905	0.389914	0.00513521
Pyruvate	1.54424	0.231945	1.68925	0.0630894	0.355118	2.45434	0.142677	0.0289277	1.29853	0.245138	0.0139536	0.669808	0.213216	0.00142572	ND	ND	ND	ND	ND	ND
Ribulose 5-phosphate	0.903901	0.156667	1.1263	0.0795955	0.0646639	0.735656	0.0293838	0.150445	0.441659	0.0377691	0.0220731	0.205432	0.0145006	0.0177014	ND	ND	ND	ND	ND	ND
S-Adenosylmethionine	5.91172	0.671539	6.1633	0.590249	0.678267	4.53879	0.277525	0.0925107	2.88582	0.102806	0.0136709	0.691402	0.00222806	0.00547969	0.524121	0.0551388	0.00568265	0.288873	0.00332018	0.0047393
Sedoheptulose 7-phosphate	0.691777	0.0951049	0.66931	0.0344541	0.656185	0.640126	0.0450497	0.53505	0.24686	0.0126606	0.0189789	0.124552	0.00909197	0.00934304	0.0343165	0.0197873	0.00714781	ND	ND	ND
Serine	5.14614	0.345746	3.02455	0.184789	0.00232877	4.22809	0.400642	0.130062	4.37609	0.329901	0.0109182	4.20936	0.0602318	0.0428282	2.68122	0.626107	0.0478148	3.2807	0.788889	0.0397718
Spermidine	0.983179	0.157259	0.86176	0.0715156	0.228848	0.77514	0.0358853	0.145434	0.479093	0.0202402	0.0366604	0.0936933	0.0035185	0.00981258	0.0689713	0.0144832	0.00874901	0.0965492	0.00509752	0.0109924
Spermine	0.0707371	0.016379	0.0786592	0.00705625	0.376065	0.0915207	0.0374574	0.28917	0.0613329	0.0356439	0.758436	ND	ND	ND	ND	ND	ND	ND	ND	ND
Succinate	1.31357	0.0319229	0.963023	0.10169	0.0170471	0.646632	0.0637349	0.00671944	0.757514	0.164415	0.0374281	0.565922	0.20427	0.0175577	0.430954	0.0245118	0.000822791	0.611844	0.0388585	0.000957693
Thiamine	9.91597	2.10837	8.33652	0.712714	0.295734	3.88158	0.362396	0.0278395	3.21292	0.708772	0.0404359	3.10022	0.262536	0.0347159	4.01229	0.322179	0.0317118	5.55868	0.403339	0.078542
Threonine	7.7986	0.612239	3.23557	0.166545	0.0060371	6.9665	0.642987	0.276117	6.17946	0.302887	0.0311413	6.79661	0.153287	0.0759656	4.3778	0.683944	0.0445967	3.83324	0.131123	0.00891645
Tryptophan	1.42109	0.10664	0.930718	0.0683605	0.00218935	0.447565	0.0391852	0.00726256	0.543977	0.0668305	0.00823193	0.150862	0.0423027	0.00189704	0.215402	0.0356164	0.00452638	0.404456	0.024153	0.00482658
Tyrosine	4.20667	0.183075	2.82888	0.203795	0.000974739	1.98814	0.12857	0.00607782	1.63314	0.0745104	0.00100006	1.13913	0.0391337	0.000848178	0.88525	0.163558	0.0033179	1.16414	0.0851743	0.000386966
UTP	3.5523	0.38613	4.64622	0.0636529	0.0289179	6.59781	0.429348	0.0200382	2.94627	0.0918093	0.0913357	0.671327	0.0825073	0.00373606	0.269979	0.0451547	0.00390639	0.169421	0.00880878	0.00419377
Valine	73.3474	6.34007	47.5586	2.97361	0.00564227	21.0152	1.52678	0.00740841	16.962	1.09336	0.00314775	12.6665	0.320408	0.00327851	19.9166	3.02578	0.00945548	17.3212	0.59377	0.00356624

## Sheet: Biological replicate 2
Biological replicate 2. The quantitative metabolites data during encystation
Biochemical Names	nmoles/1X106 cells
	0h		0.5h			2h			8h			24h			48h			120h
	Conc.	SD	Conc.	SD	P-value	Conc.	SD	P-value	Conc.	SD	P-value	Conc.	SD	P-value	Conc.	SD	P-value	Conc.	SD	P-value
2-Oxoglutarate	12.6267	2.82737	10.7607	0.027282	0.372766	8.60265	1.01537	0.128973	5.20752	0.727748	0.0593006	1.79805	0.554269	0.0269948	0.802485	0.156486	0.0188682	0.755062	0.181661	0.0189676
3-Methyladenine	0.0617654	0.00984886	0.0319204	0.0101543	0.0931192	0.0285347	0.00607058	0.0471664	0.0197901	0.00295416	0.0227219	0.0279086	0.00829192	0.0562479	0.0512013	0.00676608	0.306288	0.0456391	0.00376849	0.13716
3-Phosphoglycerate	1.55683	0.353993	1.20508	0.0115391	0.232877	1.70927	0.0694353	0.595049	0.899309	0.0601165	0.109819	0.277426	0.0182757	0.0266041	0.0736506	0.00114389	0.0185245	0.0505947	0.0197662	0.019885
5-Methylthioadenosine	0.0793634	0.00965971	0.0820539	0.0123788	0.811593	0.0392469	0.00641108	0.0322894	0.0306175	0.00461774	0.0188467	0.0201133	0.0152951	0.048682	0.00841344	0.00202515	0.00797419	0.00328613	0.00138279	0.00667838
5-Oxoproline	11.8323	2.3851	11.4762	0.893159	0.813975	9.01133	1.32248	0.172891	8.10777	0.167413	0.11619	5.97427	0.796258	0.047937	2.01291	0.195115	0.0194243	5.07334	1.07438	0.0617726
6-Hydroxynicotinate	2.04068	0.0448442	1.82768	0.472134	0.484252	1.2799	0.0111906	0.000789942	1.57834	0.0580428	0.00286786	0.346918	0.0178761	0.000135973	0.371547	0.0694211	0.000314021	0.465665	0.0546895	0.000223916
Acetyl CoA	0.384997	0.0336452	0.596127	0.0793276	0.0163395	0.286888	0.0170528	0.00942711	0.205577	0.0149245	0.00365125	0.0951085	0.00462553	0.00332418	0.0361556	0.00831514	0.00176526	0.0261046	0.0058817	0.00199006
Adenine	0.156389	0.000916515	0.0980661	0.060385	0.235143	0.147029	0.0112081	0.289497	0.163932	0.0135473	0.438443	0.0389998	0.00254533	0.000161319	0.0277861	0.00428574	0.000352591	0.0341686	0.00210558	0.000109222
ADP	2.31495	0.266265	2.17235	0.0184578	0.427223	1.3617	0.0622456	0.0150701	0.933945	0.225619	0.000779193	0.376315	0.0146639	0.00556764	0.324552	0.0350934	0.00455972	0.30667	0.0401159	0.00432326
Ala-Ala	0.148577	0.0130767	0.096403	0.0604238	0.201655	0.0529248	0.000786781	0.00549044	0.0212276	0.00181934	0.00259829	0.0401133	0.00258913	0.00310631	0.0574617	0.00345045	0.00374289	0.0193094	0.00118317	0.00284399
Alanine	74.732	6.49162	58.3615	3.48698	0.0119442	42.6578	2.25548	0.00576947	19.999	0.832416	0.00364148	31.7886	0.727494	0.006085	83.725	4.27209	0.0341201	51.4097	1.12329	0.0173328
AMP	0.81205	0.0676523	0.792988	0.183485	0.804076	0.471348	0.00189049	0.0122004	0.330718	0.196252	0.0285823	0.301402	0.0428159	0.00094082	0.216125	0.0027676	0.00392884	0.239255	0.027866	0.00211064
Arginine	3.18292	0.536368	3.04939	0.0505214	0.723235	1.20197	0.0566412	0.0263539	1.06743	0.0352969	0.0212768	0.513846	0.0217534	0.0140633	0.432473	0.00742333	0.012713	0.597955	0.0118161	0.0140433
Asparagine	6.05751	0.226323	5.2201	1.33341	0.322762	3.71283	0.0897658	0.00116295	1.84282	0.0627762	0.00050336	1.11136	0.00572369	0.000662453	0.933301	0.0950318	0.000227358	0.670708	0.0320375	0.000441028
Aspartate	3.5715	0.0504266	2.93863	0.00395129	0.00179553	2.78038	0.0510732	5.07478e-05	1.82627	0.104354	0.000369253	1.35382	0.0373759	1.31133e-05	0.964057	0.0549888	6.75711e-06	1.46779	0.191601	0.00158375
ATP	8.61519	0.291419	8.8555	0.171415	0.0831412	10.13	0.152049	0.00305918	8.79516	0.00991413	0.399157	4.81322	0.11555	0.00249234	2.48439	0.0824077	0.000841356	0.375535	0.114886	0.000502537
beta-Ala-Lys	0.346399	0.0284672	0.30566	0.0529328	0.102447	0.298246	0.0342408	0.0103517	0.164106	0.0189437	0.000909104	0.122419	0.0219358	0.000295082	0.0984514	0.00751665	0.00249058	0.133785	0.00659281	0.00363853
beta-Alanine	30.9644	3.47204	27.963	0.159038	0.257186	14.3562	0.188288	0.0127835	5.00174	0.0744166	0.00568012	4.7703	0.0115068	0.00576928	9.01514	0.120209	0.00770306	8.6431	0.103519	0.00755003
Cadaverine	2.97932	0.0749936	13.6216	2.22159	0.0148004	16.3439	1.60757	0.00491645	7.5655	0.395538	0.00163977	0.890387	0.18109	0.000910031	0.56234	0.0156911	0.000206603	0.435479	0.0166285	0.000179886
CDP	0.0877154	0.00344809	0.0638504	0.0231179	0.172228	0.0863694	0.000993967	0.444016	0.0305317	0.00653879	0.00768778	0.0198804	0.00434772	0.00353127	ND	ND	ND	ND	ND	ND
Citrate	299.125	45.0422	258.645	17.0472	0.137899	131.215	21.0141	0.00719266	65.744	9.03483	0.00793255	13.3218	0.0358677	0.00816572	6.24167	0.0100461	0.00778825	10.3918	2.07923	0.00735275
Citrulline	2.7929	0.00141825	2.68771	0.749404	0.830276	1.60067	0.0452922	0.000452416	0.276831	0.00100781	1.89779e-08	0.168885	0.00437649	4.74288e-07	0.176405	0.00400353	3.71734e-07	0.304677	0.0314365	4.8905e-05
Creatine	0.340043	0.0152561	0.199237	0.0217393	0.000988005	0.0673867	0.00483585	0.000583605	0.0296767	0.00302561	0.000529436	0.0115852	0.00458773	0.00037372	0.0152158	0.00578419	0.000315242	0.0421838	0.000912789	0.000772149
Creatinine	0.122644	0.0119516	0.13226	0.0832376	0.83828	0.0223604	0.00135298	0.00377747	0.0249715	0.000705572	0.00445819	0.0149617	0.00915517	0.0009786	0.00306999	0.00138568	0.00264763	ND	ND	ND
CTP	0.262167	0.00304687	0.381576	0.158773	0.322309	0.847499	0.00539783	1.0051e-05	0.235872	0.0229882	0.210534	0.0971263	0.00792346	0.00131188	0.00230726	0.0010052	6.37177e-05	ND	ND	ND
Cysteine	1.98802	0.405733	1.65211	0.295413	0.0375042	0.0830509	0.0169027	0.013634	0.00663673	0.00350603	0.0134602	ND	ND	ND	ND	ND	ND	ND	ND	ND
Cystine	0.427672	0.150384	0.404591	0.013941	0.803579	0.0655866	0.0110375	0.0460404	0.267284	0.160055	0.00228068	0.162234	0.0559635	0.0430077	0.139275	0.0838361	0.036327	0.453287	0.107226	0.606918
Cytosine	0.136366	0.0678878	0.241185	0.091587	0.0243564	0.0276667	0.0145356	0.0718471	0.0217196	0.00132851	0.0963837	0.0160818	0.00312262	0.0846921	0.0383875	0.012332	0.0925415	0.0222858	0.00236972	0.0946737
Dihydrouracil	15.1545	0.174551	15.9084	3.15048	0.703857	12.4945	1.20545	0.0497509	23.5333	1.60157	0.00960266	29.0386	2.96029	0.0131599	36.5371	5.26604	0.01838	21.3462	9.43873	0.368327
Dihydroxyacetone phosphate	0.513118	0.205656	0.401856	0.0471715	0.350267	0.467995	0.0896838	0.570902	0.200668	0.14198	0.013615	0.0493414	0.0133761	0.0540171	ND	ND	ND	ND	ND	ND
Erythrose 4-phosphate	0.550747	0.0739433	0.395578	0.0362435	0.107628	0.341137	0.00793426	0.0422058	0.188947	0.0383814	0.0208839	0.00921803	0.00155409	0.00634385	ND	ND	ND	ND	ND	ND
Ethanolamine phosphate	14.239	3.30052	12.1046	2.69119	0.0283439	4.60807	0.108267	0.0351912	3.52962	0.050319	0.0293606	1.28185	0.200541	0.01861	0.643588	0.0604363	0.0184161	0.467369	0.0222343	0.0183719
Fructose 1,6-diphosphate	1.22746	0.235089	1.25785	0.948035	0.948289	1.44153	0.00242375	0.252053	0.7149	0.0439282	0.0435372	0.102319	0.00375913	0.0138	0.00374942	0.00286289	0.0117925	ND	ND	ND
Fructose-6-phosphate	3.09559	0.566086	3.86098	0.565897	2.05407e-08	2.87825	0.107831	0.520505	1.47488	0.122323	0.0265951	0.575999	0.037774	0.0143463	0.0941344	0.00457755	0.011466	0.201712	0.00110529	0.0124781
Fumarate	0.644072	0.0795636	0.603959	0.111813	0.741283	0.525195	0.0299086	0.196696	0.397802	0.0558036	0.085797	0.222545	0.0148818	0.0158028	0.214092	0.0129528	0.0145779	0.350552	0.0852619	0.0892729
GABA	2.31021	0.0259407	1.9075	0.62524	0.366082	1.4797	0.0326656	0.00130565	0.903929	0.00074644	0.000113727	0.751227	0.00449309	9.92396e-05	4.18122	0.0124634	7.7363e-05	5.16783	0.076925	0.000273427
GDP	0.651081	0.0568441	0.726503	0.320339	0.736549	0.326768	0.00246181	0.00930319	0.306506	0.0339778	0.0160487	0.0811474	0.0202915	0.00493653	0.0933086	0.00364385	0.00361925	ND	ND	ND
Gluconate	3.37852	0.0989064	3.53655	0.616199	0.649576	1.69575	0.0327502	0.000516207	0.65551	0.00168691	0.000424673	0.210655	0.065166	4.15174e-05	0.174624	0.0046142	0.000288634	0.10121	0.00461613	0.000275842
Glucosamine	0.293837	0.00352843	0.179142	0.0547104	0.0604463	0.0950118	0.00946405	0.000298022	0.0350122	0.00267653	3.91481e-06	0.0195833	0.00289541	1.91294e-06	0.0238925	0.0134335	0.000455569	0.0170119	0.00389136	6.05179e-07
Glucosamine 6-phosphate	0.0399903	0.00556553	0.0541806	0.0295262	0.413489	0.101771	0.00542656	1.71168e-06	0.0754365	0.000858142	0.00582981	0.120155	0.0549405	0.106611	0.0957864	0.0315463	0.0654077	ND	ND	ND
Glucose-1-phosphate	1.00591	0.37246	1.16247	0.288462	0.199809	0.846144	0.00584401	0.529167	0.518367	0.0845385	0.0992732	0.33526	0.0345782	0.0757412	0.051518	0.000525841	0.0470788	0.0152899	0.0122714	0.0413542
Glucose-6-phosphate	8.02547	1.53038	8.32876	1.44682	0.187694	6.86645	0.414534	0.218673	3.53674	0.427176	0.0202303	1.21481	0.0686711	0.0150902	0.0825976	0.0202572	0.0118356	0.340364	0.0229193	0.012585
Glu-Glu	0.691231	0.141073	0.768534	0.0389117	0.329711	0.119788	0.00596552	0.0181774	0.112724	0.0103218	0.0168851	0.10844	0.00696566	0.0173196	0.183818	0.00472978	0.023309	0.103287	0.00676715	0.0170681
Glutamate	209.501	6.23089	169.128	24.0201	0.0590418	121.869	2.74677	0.000619845	85.1873	1.38464	0.000514478	29.1617	1.32057	0.000250293	40.9878	0.0516909	0.000447974	37.6594	0.126689	0.000420919
Glutamine	9.57434	0.123441	7.92975	1.56611	0.187087	5.41154	0.149596	1.43779e-05	2.69252	0.203061	4.76e-05	4.87504	0.0707278	5.15055e-05	5.0339	0.0956989	2.78389e-05	2.34827	0.0657362	2.48998e-05
Glycerophosphate	0.457994	0.121501	0.519644	0.0631411	0.211019	0.364103	0.00700302	0.29142	0.295342	0.102787	0.00442373	0.126809	0.0499544	0.015281	0.0253917	0.0221688	0.0171315	0.0854365	0.0388777	0.0160416
Glycerophosphorylcholine	1.22005	0.0714342	1.36091	0.124498	0.303741	0.749863	0.0189784	0.0112408	0.329998	0.00488856	0.00241542	0.501363	0.0314121	0.00662555	0.973254	0.0209052	0.0429184	1.15411	0.0595681	0.471145
Glycine	31.3187	2.17044	20.6039	3.19156	0.00336944	8.13965	0.296621	0.00217635	5.14734	0.269172	0.00175645	8.98837	0.127665	0.00278145	15.8244	0.129711	0.00574059	13.3066	1.46333	0.000611267
Gly-Gly	0.37954	0.0127736	0.350076	0.055116	0.375848	0.103182	0.0311542	0.00214594	0.0937355	0.00391897	0.000367995	0.072999	0.000630072	0.000531217	0.097322	0.00638782	0.000180409	0.0476019	0.00391061	0.000244398
Gly-Leu	0.347717	0.0537681	0.290719	0.0661874	0.0692366	0.193653	0.0674396	0.0106273	0.0746649	0.0101258	0.00854855	0.0974379	0.0162618	0.00747855	0.101771	0.00337445	0.0138081	0.0811138	0.027175	0.00330071
GMP	0.770826	0.0216889	0.802586	0.157207	0.735695	0.402789	0.0368364	0.00169722	0.351012	0.127132	0.0337463	0.159462	0.0380357	0.00254059	0.0877227	0.00924077	0.000551868	0.0775706	0.0178327	0.000678526
GTP	4.34195	0.346667	4.985	1.37365	0.54144	6.53349	0.254496	0.0185996	3.98474	0.0173508	0.201304	1.62931	0.0416647	0.00419565	0.794472	0.0076357	0.00303234	0.174759	0.0366242	0.00184013
Histidine	11.0724	0.188625	10.3622	0.961671	0.254275	5.04503	0.0836945	0.000109234	4.19064	0.0896814	7.59192e-05	3.41598	0.0948915	5.61303e-05	6.55545	0.0497081	0.000320761	6.17462	0.226382	6.66457e-05
Homocysteine	0.829696	0.0401841	0.687501	0.144928	0.143983	1.09439	0.0639571	0.00497366	0.579295	0.197872	0.117859	0.432489	0.0371363	0.000456181	0.57344	0.0112941	0.00421112	0.307954	0.032282	0.000278079
Homoserine	0.323072	0.0635616	0.306491	0.0991541	0.846725	0.0985425	0.0094612	0.0285338	0.0764015	0.0125568	0.024571	0.0291704	0.00250334	0.0155462	0.0294581	0.0160124	0.01778	0.0272378	0.000916542	0.0151791
Hypoxantine	22.7827	0.136475	17.2917	1.80523	0.0302668	2.60012	0.0677372	5.27612e-06	1.7197	0.428728	8.15323e-05	0.377383	0.0433839	6.09042e-06	1.84081	0.0151563	1.16835e-05	1.22606	0.116354	5.12146e-06
IMP	0.691851	0.212027	1.00425	0.69977	0.578605	0.288489	0.00766766	0.0760238	0.0867922	0.00894372	0.035594	ND	ND	ND	ND	ND	ND	ND	ND	ND
Isoamylamine	1.14439	0.0991317	1.0911	0.274158	0.660308	10.4678	0.574031	0.00086399	15.7375	1.14705	0.00171693	1.68692	0.774559	0.298892	1.48035	0.0962111	0.00032541	1.00195	0.0931267	0.00210185
Isobutylamine	0.301416	0.0781061	0.347157	0.0464381	0.454889	1.02994	0.0365372	0.00686605	0.594896	0.0809539	0.0661403	0.159717	0.0217387	0.125176	0.14451	0.00596685	0.0793269	0.132179	0.0217387	0.0927712
Isocitrate	3.21668	0.0230699	4.06225	0.952464	0.271833	1.05684	0.00244435	4.53809e-05	0.546575	0.0457323	0.00021335	0.107482	0.0589732	0.000225696	0.0533654	0.0198182	5.58599e-05	0.0872475	0.00186703	2.06061e-05
Isoleucine	50.92	4.52519	41.4143	5.31042	0.00232226	11.6855	0.283933	0.00387545	7.32102	0.295592	0.00312431	3.63403	0.238875	0.00273155	5.36459	0.0677378	0.00317629	6.03608	0.385757	0.00282948
Isopropanolamine	0.397265	0.00994687	0.409088	0.158471	0.902974	0.216225	0.00864441	2.84454e-05	0.0614636	0.00458041	9.18929e-05	0.0457375	0.0119509	1.2823e-05	0.0538273	0.00296434	0.000148325	0.0423583	0.00593206	4.71759e-05
Lactate	27.1699	1.63229	22.472	1.30084	0.00178664	31.69	2.22628	0.00596169	38.6317	1.52349	3.20538e-05	42.4998	8.49207	0.0613649	30.5957	1.63443	1.37463e-07	31.8441	0.650739	0.0169267
Leucine	147.981	6.55095	111.648	9.19565	0.0414582	44.3363	0.62533	0.0015016	34.1264	10.5967	0.000439779	14.9073	0.0372088	0.000797938	17.4558	0.194537	0.000790541	11.0111	1.49148	0.000472681
Lysine	16.6662	1.07301	10.315	1.024	0.0132644	5.56897	0.302194	0.00161359	3.0036	0.426803	0.00388809	3.19874	0.00989004	0.00213822	3.44253	0.116083	0.00258572	7.70081	0.607125	0.0112231
Malate	2.09662	0.0589777	1.98527	0.533307	0.75527	1.73598	0.0104162	0.00973349	1.31597	0.0621637	0.00680614	1.08415	0.0179439	0.0015774	0.803978	0.0371766	0.00154438	1.31141	0.271636	0.0509043
Malonate	0.205714	0.0455979	0.296683	0.0751117	0.279436	0.177033	0.0583096	0.656066	0.226857	0.000100467	0.506605	0.204252	0.048619	0.973642	0.128407	0.0205224	0.119524	0.100546	0.0921678	0.222599
Methionine	13.4862	0.441023	11.3445	2.10098	0.204654	4.78774	0.0533362	0.00103403	3.05481	0.106143	0.000409788	3.50391	0.0498911	0.000511391	5.41495	0.0367369	0.000835428	5.45208	0.26954	0.000161503
Methionine sulfoxide	1.53407	0.028508	1.2691	0.888444	0.646936	0.604487	0.0149413	7.11831e-05	0.520935	0.00884095	0.00012564	0.212446	0.00509142	0.000104635	0.200833	0.000753913	0.000144464	0.160911	0.0341275	5.78545e-06
N8-Acetylspermidine	0.0516972	0.00379409	0.0567	0.0177154	0.59832	0.0289344	0.00209331	0.00198694	0.0185078	0.000629784	0.00510673	0.0104309	0.000547179	0.00325552	0.00758863	0.00448445	0.00884835	0.00832797	0.000924765	0.00320252
N-Acetyl-beta-alanine	35.4808	4.72815	22.8833	5.43219	0.0010441	30.8704	0.0999889	0.226597	41.471	6.46971	0.0281828	27.7963	5.01493	0.00102264	20.5913	0.0879393	0.0309406	10.4551	0.397614	0.00983453
N-Acetylglucosamine 6-phosphate	0.130583	0.0772942	0.143566	0.0986955	0.442919	0.134243	0.00683224	0.936521	0.26562	0.00404067	0.085753	1.31064	0.344032	0.0169438	0.606974	0.0645097	0.000245128	0.120688	0.0301621	0.76072
N-Acetylglucosamine-1-phosphate	0.648873	0.0183388	0.581944	0.368817	0.772968	0.845748	0.0156403	0.000183145	1.38017	0.004829	0.000121172	8.96891	0.066977	1.22733e-05	5.02975	0.0013956	5.0027e-06	1.67241	0.0449565	0.0002734
N-Acetylglutamate	0.197177	0.0228398	0.192475	0.0348159	0.881316	0.100387	0.00159138	0.019305	0.0599425	0.015039	0.0164519	0.0272435	0.000589486	0.00607286	0.0285079	0.00901851	0.00846669	0.0638185	0.008374	0.013093
N-Acetylhistidine	0.131923	0.0540613	0.121835	0.0446134	0.212808	0.0610081	0.0241305	0.0594318	0.0482201	0.0146271	0.067154	0.230834	0.0512492	0.00324116	0.0685358	0.0306701	0.0457468	0.12039	0.0159429	0.654081
N-Acetylleucine	1.36844	0.0446328	1.23208	0.822879	0.791813	0.86329	0.0363131	0.000213756	1.06228	0.0173744	0.00267242	0.467723	0.0975489	0.00163688	0.268246	0.051956	0.000183646	0.233883	0.00516477	0.000409661
N-Acetylornithine	0.745813	0.0801427	0.450059	0.0535961	0.00279732	0.181375	0.00976267	0.00516407	0.216713	0.00887964	0.00825308	0.0707514	0.00198639	0.0047369	0.0929399	0.00689913	0.0052459	0.136377	0.0403222	0.00869569
N-Acetylputrescine	1.36264	0.0970287	1.03667	0.120696	0.110295	0.187614	0.0126945	0.00175149	0.4431	0.0525807	0.00727584	4.12148	0.0120164	0.000429843	7.37216	0.20844	0.000648695	6.33481	0.0261081	0.00017059
NAD+	1.85685	0.349659	2.10707	0.49907	0.380774	3.0431	0.080913	0.0178288	1.52596	0.0461166	0.201055	0.570038	0.202373	0.00436179	0.605331	0.278032	0.0011697	0.269717	0.0276541	0.0137601
NADP+	0.487023	0.0654827	0.403349	0.0577594	0.318363	0.358245	0.0170594	0.0753427	0.33018	0.0397884	0.0610981	0.195537	0.0230901	0.0165087	0.140833	0.0146323	0.0114834	0.0657225	0.00138799	0.00800111
N-Formylmethionine	0.295724	0.0110367	0.196383	0.0888583	0.207634	0.0943742	0.0131409	0.00358454	0.0663083	0.00751736	0.00182002	0.0337592	0.00549162	0.00120375	ND	ND	ND	ND	ND	ND
Nicotinate	5.10133	0.219005	6.9372	2.02433	0.222287	4.74599	0.0388611	0.077974	1.52589	0.150948	0.000199226	0.505144	0.0237283	0.000601227	0.318106	0.000914656	0.000693334	0.287416	0.0202841	0.000567597
Octylamine	4.21992	0.118641	6.09601	0.856196	0.0494754	2.09951	0.0755629	0.000226947	6.87314	0.0738464	0.000159757	5.21801	2.51596	0.547944	2.52065	0.529493	0.0200367	3.0986	0.0571663	0.00130096
O-Phosphoserine	1.76768	0.152564	0.955541	0.163628	6.57875e-05	0.961426	0.0547872	0.00600763	1.13012	0.796373	0.23039	2.62567	0.472109	0.0441195	1.32129	0.0274011	0.0253028	0.591091	0.0131599	0.00464749
Ornithine	3.27934	0.200314	2.33005	0.827443	0.245274	2.4945	0.00584377	0.0198631	2.89075	0.256206	0.0134286	1.96524	0.0362634	0.0053361	2.16311	0.00459717	0.0101352	4.53487	0.494167	0.0215027
Phenylalanine	4.27937	0.277853	4.08241	0.853241	0.613987	0.996153	0.119525	0.000795826	0.518705	0.0441026	0.00139855	0.760305	0.0259643	0.00173386	0.63287	0.0185953	0.00173135	1.29973	0.282963	1.28233e-05
Phosphoenolpyruvate	1.33989	0.14439	1.593	0.594469	0.43834	1.3728	0.0754216	0.543434	0.940856	0.131461	0.000400753	0.294863	0.0202389	0.00468088	0.0895772	0.0110372	0.00377478	0.0850892	0.0431044	0.00223552
Phosphorylcholine	27.6239	6.72819	26.6875	5.80383	0.223192	14.889	0.26538	0.0764057	7.65241	0.0374826	0.035441	2.20403	0.131355	0.0217206	3.50117	0.0286482	0.0247668	2.85356	0.0669945	0.0232689
Proline	87.9608	8.28722	70.389	5.48302	0.00859894	27.2317	0.0398264	0.00614896	19.6625	0.0600972	0.00486362	20.8609	1.30803	0.00535923	27.5368	0.127501	0.00623806	20.7768	0.934873	0.00544394
Putrescine	32.759	1.96522	40.6767	3.34077	0.082735	31.9897	0.265755	0.592272	40.8031	3.03702	0.00586577	13.715	0.0956391	0.00320252	10.0505	0.0838634	0.00228272	10.0679	0.655983	0.00111823
Pyruvate	2.27022	0.50371	3.00682	0.483991	0.000243202	2.87017	0.263697	0.0509969	1.68394	0.515827	0.000144783	0.889914	0.0378598	0.0359399	0.245131	0.192947	0.00783187	ND	ND	ND
Ribulose 5-phosphate	0.936857	0.0913416	0.735843	0.175712	0.24467	0.629907	0.0162193	0.0313521	0.417885	0.0959323	0.0186551	0.263052	0.00498259	0.00605339	0.131219	0.104059	0.00800597	ND	ND	ND
S-Adenosylmethionine	6.65863	0.0110084	7.28525	1.05916	0.409242	5.38635	0.0264467	0.000233254	3.22231	0.0199042	1.91456e-05	0.902048	0.00458247	2.01227e-06	0.706557	0.0103971	1.98722e-06	0.360659	0.00962433	2.94663e-06
Sedoheptulose 7-phosphate	0.544595	0.169559	0.657963	0.215121	0.0508618	0.856001	0.0100415	0.0775052	0.427853	0.070039	0.18178	0.205709	0.0218909	0.0578663	0.0905391	0.00533166	0.0409634	0.0406832	0.00989826	0.0319098
Serine	7.04665	0.220824	5.58609	1.51613	0.190358	5.74472	0.239492	7.18091e-05	3.9422	0.171242	9.08321e-05	4.07979	0.00273271	0.00179641	2.36652	0.0133332	0.000656111	2.96383	0.389332	0.000652535
Spermidine	1.15394	0.028682	1.05787	0.284792	0.585108	0.90039	0.0798807	0.052294	0.54608	0.0143949	0.000284269	0.149448	0.00501621	0.000202093	0.0913074	0.0255902	7.29628e-05	0.180682	0.0220195	8.49539e-05
Spermine	0.162891	0.0152929	0.14764	0.0415733	0.598918	0.106931	0.00715461	0.0271095	0.0567032	0.0124738	0.00934248	ND	ND	ND	ND	ND	ND	ND	ND	ND
Succinate	1.67961	0.0331691	1.31898	0.956844	0.569166	0.83398	0.00120226	0.000476106	0.883148	0.0665279	0.000715897	0.447015	0.0712638	0.000377352	0.365904	0.0338697	2.37613e-05	0.71715	0.0979543	0.00164112
Thiamine	8.56069	2.05407	11.1247	4.67123	0.231873	4.26	0.0348944	0.0662784	4.14189	1.00261	0.0183726	4.20628	0.905823	0.0224177	4.18705	0.0172485	0.0653436	4.39255	0.0474313	0.0693327
Threonine	10.1659	0.466528	5.63322	0.836221	0.00222383	7.5064	0.81426	0.00568623	7.98395	0.013377	0.0141047	6.40433	0.0147257	0.00478311	4.41281	0.068797	0.00158971	2.95731	0.389442	4.81806e-05
Tryptophan	2.15776	0.41532	1.92264	0.391187	0.00351267	0.332483	0.0233843	0.0150266	0.250308	0.0743423	0.0104874	0.158483	0.00981926	0.0134551	0.162466	0.015857	0.0131058	0.393053	0.0873333	0.0113248
Tyrosine	3.99216	0.032324	2.92099	0.765825	0.144994	1.49786	0.0361162	0.000239027	0.924329	0.044852	0.000201858	0.987089	0.0463667	0.000218865	0.695564	0.00316936	3.80118e-05	1.21734	0.11671	0.000936786
UTP	2.46917	0.0993081	3.79911	0.961717	0.150818	4.4693	0.15019	0.000385993	2.01525	0.0603208	0.00733801	0.639582	0.0191916	0.000681531	0.34972	0.0164233	0.000529983	0.286142	0.010694	0.000550491
Valine	82.2141	5.55729	69.0578	8.3519	0.199154	28.7745	0.30029	0.00321317	22.8633	0.472853	0.003326	18.3541	0.222081	0.00261763	21.6509	0.114386	0.0028676	17.5163	0.762981	0.00298415
