# Supplementary material for: Metabolic Profiling of the Protozoan Parasite Entamoeba invadens Revealed Activation of Unpredicted Pathway during Encystation
Source: PLoS One. 2012 May 25;7(5):e37740. doi: 10.1371/journal.pone.0037740 (PMC3360610; doi:10.1371/journal.pone.0037740)
Supplement: Dataset S2 — Transcriptomic data analyzed in this study. (XLSX) [file pone.0037740.s002.xlsx]

## Sheet: Data Set S2
		Dataset S2. Transcriptomic data analyzed in this study.

## Sheet: Dataset S2
Dataset S2.The transcriptomic data analyzed in this study
Probe set ID	ANOVA		[0.5h] vs [time0]			[2h] vs [time0]			[8h] vs [time0]			[24h] vs [time0]			[48h] vs [time0]			[120h] vs [time0]			Log2 Expression							Primary Annotation	Common Name	Abbreviation	Catergory
	Corrected p-value	p-value	Fold change	Regulation	Post-hoc test	Fold change	Regulation	Post-hoc test	Fold change	Regulation	Post-hoc test	Fold change	Regulation	Post-hoc test	Fold change	Regulation	Post-hoc test	Fold change	Regulation	Post-hoc test	0h	0.5h	2h	8h	24h	48h	120h
EIN_015200_at	7.72385e-14	7.61414e-15	1.12171	down		1.70339	down	*	1.45735	down	*	4.0198	down	*	3.83894	down	*	3.85664	down	*	11.3636	11.1979	10.5952	10.8202	9.35643	9.42285	9.41621	EIN_015200	Hexokinase, putative	HK1	Glycolysis and related pathway
EIN_040150_at	1.36733e-07	8.35624e-08	1.02307	up		1.51577	down	*	1.25316	down		2.30572	down	*	1.45204	down		1.2466	down		12.797	12.8299	12.197	12.4714	11.5918	12.2589	12.479	EIN_040150	Hexokinase, putative	HK2	Glycolysis and related pathway
EIN_050120_at	7.72741e-12	1.86118e-12	1.14128	down		2.2133	down	*	1.43732	down	*	1.65912	down	*	4.11236	down	*	3.03836	down	*	12.0692	11.8786	10.923	11.5458	11.3388	10.0293	10.4659	EIN_050120	Phosphoglucomutase, putative	PGM1	Glycolysis and related pathway
EIN_242460_at	1.92863e-10	7.16251e-11	1.04133	up		2.46612	down	*	1.52669	down	*	1.09322	down		2.43585	down	*	2.04484	down	*	11.681	11.7394	10.3787	11.0705	11.5524	10.3965	10.649	EIN_242460	Phosphoglucomutase, putative	PGM2	Glycolysis and related pathway
EIN_277840_at	1.20562e-09	5.32496e-10	1.00236	down		1.02165	down		1.18338	down		1.7614	down	*	2.22781	down	*	2.36841	down	*	12.3903	12.3869	12.3594	12.1474	11.5736	11.2347	11.1464	EIN_277840	Glucose-6-phosphate isomerase, putative	GPI1	Glycolysis and related pathway
EIN_277850_at	3.76561e-11	1.13624e-11	1.22267	down		1.07695	down		1.38477	down		2.61186	down	*	3.27433	down	*	3.56871	down	*	11.8261	11.5361	11.7192	11.3565	10.4411	10.1149	9.99074	EIN_277850	Glucose-6-phosphate isomerase, putative	GPI2	Glycolysis and related pathway
EIN_017270_at	1.52051e-09	6.859e-10	1.23055	up		3.55869	up	*	2.1221	up	*	1.28212	down		1.07945	down		1.05083	down		7.97417	8.27347	9.80552	9.05966	7.61564	7.86387	7.90264	EIN_017270	Fructokinase, putative	FK	Glycolysis and related pathway
EIN_212890_at	4.02925e-15	1.5587e-16	1.47258	down	*	1.87664	down	*	1.1701	up		5.81557	up	*	3.95818	up	*	2.9113	up	*	7.82523	7.26688	6.91708	8.05186	10.3651	9.81006	9.36689	EIN_212890	Mannose-6-phosphate isomerase, putative	MPI	Glycolysis and related pathway
EIN_051340_at	7.22353e-14	7.01031e-15	1.08931	up		1.36924	up	*	1.25945	up		1.87599	down	*	3.47701	down	*	3.30504	down	*	11.7015	11.8249	12.1548	12.0343	10.7938	9.90361	9.97679	EIN_051340	Phosphofructosekinase, putative	PFK1	Glycolysis and related pathway
EIN_034570_at	3.89634e-13	5.52453e-14	1.24625	down		1.66848	up	*	1.36428	down	*	1.40942	down	*	2.33203	up	*	2.54757	up	*	10.8585	10.5409	11.597	10.4103	10.3634	12.0801	12.2076	EIN_034570	Pyrophosphate--fructose 6-phosphate 1-phosphotransferase, putative	PFK2	Glycolysis and related pathway
EIN_202910_at	3.49106e-11	1.04224e-11	1.09994	down		1.31991	down		1.5322	down	*	2.82685	down	*	3.81877	down	*	3.53681	down	*	12.3795	12.2421	11.979	11.7639	10.8803	10.4464	10.557	EIN_202910	Pyrophosphate--fructose 6-phosphate 1-phosphotransferase, putative	PFK3	Glycolysis and related pathway
EIN_094530_at	1.1183e-08	5.90233e-09	1.07283	up		1.04224	up		1.00598	up		1.02831	up		1.24463	down		1.00722	down		12.5969	12.6983	12.6565	12.6055	12.6371	12.2811	12.5865	EIN_094530	Fructose-bisphosphate aldolase, putative	ALDO	Glycolysis and related pathway
EIN_036480_s_at	6.05105e-12	1.3989e-12	1.02659	down		2.80027	down	*	3.08416	down	*	1.81693	down	*	9.35749	down	*	5.67326	down	*	10.747	10.7091	9.26142	9.12211	9.88548	7.52087	8.24281	EIN_036480	Glycerol-3-phosphate dehydrogenase, putative	G3PDH1	Glycolysis and related pathway
EIN_026470_at	7.19553e-11	2.38782e-11	1.67833	up		1.09873	up		6.16779	down	*	5.41294	down	*	13.5862	down	*	7.39036	down	*	7.5323	8.27933	7.66814	4.90755	5.09589	3.76823	4.64666	EIN_026470	Glycerol-3-phosphate dehydrogenase, putative	G3PDH2	Glycolysis and related pathway
EIN_277700_at	4.12415e-08	2.36017e-08	2.25661	up	*	1.80267	up	*	1.28757	up		1.20166	up		1.23229	up		2.68317	up	*	8.4795	9.65366	9.32963	8.84415	8.74452	8.78084	9.90344	EIN_277700	Glycerol kinase, putative	GK	Glycolysis and related pathway
EIN_080450_at	1.62521e-11	4.38319e-12	1.07322	down		1.53795	down	*	1.5563	down	*	3.2533	down	*	4.27136	down	*	3.46182	down	*	12.628	12.526	12.007	11.9899	10.9261	10.5333	10.8365	EIN_080450	Triosephosphate isomerase, putative	TPI	Glycolysis and related pathway
EIN_080650_at	1.08154e-12	1.87457e-13	1.11394	up		1.04176	up		1.02526	up		1.0441	up		1.32828	down		1.16931	down		12.9702	13.1258	13.0292	13.0061	13.0324	12.5606	12.7445	EIN_080650	Glyceraldehyde-3-phosphate dehydrogenase, putative	GAPDH1	Glycolysis and related pathway
EIN_168940_at	3.13346e-14	2.38481e-15	1.11521	down		2.29739	down	*	5.1593	down	*	20.739	down	*	14.0515	down	*	7.81592	down	*	12.3967	12.2394	11.1967	10.0295	8.0224	8.58403	9.43026	EIN_168940	Glyceraldehyde-3-phosphate dehydrogenase, putative	GAPDH2	Glycolysis and related pathway
EIN_211080_x_at	8.52413e-08	5.09326e-08	1.13141	down		1.22455	down		1.09333	down		2.62467	down	*	5.73888	down	*	4.79642	down	*	7.04814	6.87001	6.75588	6.91941	5.656	4.52737	4.78618	EIN_211080	Glyceraldehyde-3-phosphate dehydrogenase, putative	GAPDH3	Glycolysis and related pathway
EIN_213080_x_at	0.000344344	0.000274988	1.10612	down		1.28873	down		1.5804	up		1.2669	down		2.0875	down		2.42137	down		5.15595	5.01044	4.79	5.81624	4.81464	4.09417	3.88012	EIN_213080	Glyceraldehyde-3-phosphate dehydrogenase, putative	GAPDH4	Glycolysis and related pathway
EIN_209820_x_at	3.67761e-05	2.78071e-05	1.02105	up		1.37873	down		1.16325	down		2.60326	down		3.4837	down	*	2.34105	down		4.8447	4.87475	4.38135	4.62653	3.46437	3.04408	3.61754	EIN_209820	Glyceraldehyde-3-phosphate dehydrogenase, putative	GAPDH5	Glycolysis and related pathway
EIN_173190_x_at	1.29805e-06	8.77887e-07	1.05986	up		1.61994	down		1.03729	down		2.01627	down		4.15972	down	*	4.25649	down	*	4.41159	4.49546	3.71565	4.35877	3.39991	2.35511	2.32193	EIN_173190	Glyceraldehyde-3-phosphate dehydrogenase, putative	GAPDH6	Glycolysis and related pathway
EIN_213090_x_at	2.76413e-07	1.74946e-07	1.5395	down		1.75052	down		1.00597	down		2.10469	down	*	13.4567	down	*	4.0407	down		4.25423	3.63177	3.44644	4.24564	3.18062	0.503968	2.23962	EIN_213090	Glyceraldehyde 3-phosphate dehydrogenase, putative	GAPDH7	Glycolysis and related pathway
EIN_240040_at	1.04546e-11	2.64551e-12	1.19724	down		1.34657	down		1.1298	down		1.60114	down	*	3.66886	down	*	3.68547	down	*	13.1798	12.9201	12.7505	13.0038	12.5007	11.3045	11.298	EIN_240040	Phosphoglycerate kinase, putative	PGK	Glycolysis and related pathway
EIN_014330_at	6.40473e-15	2.94379e-16	1.09229	up		1.62144	down	*	1.58989	down	*	1.09117	down		7.48649	up	*	8.99846	up	*	7.65431	7.78167	6.95704	6.98538	7.52843	10.5586	10.824	EIN_014330	Phosphoglycerate mutase, putative	PGMA1	Glycolysis and related pathway
EIN_147760_at	4.45595e-14	3.7923e-15	8.29562	up	*	8.88934	up	*	5.47095	up	*	1.38715	up		1.04729	up		1.33148	down		7.48923	10.5416	10.6413	9.94102	7.96135	7.55589	7.0762	EIN_147760	Phosphoglycerate mutase, putative	PGMA2	Glycolysis and related pathway
EIN_192000_s_at	7.34854e-07	4.84877e-07	1.43326	up		1.28629	up		1.29913	down		1.11482	down		1.80136	up	*	1.28397	up		8.99962	9.51892	9.36283	8.62207	8.84281	9.8487	9.36023	EIN_192000	Phosphoglycerate mutase, putative	PGMA3	Glycolysis and related pathway
EIN_212410_at	2.48135e-14	1.79043e-15	2.01892	up	*	2.23794	up	*	1.03528	up		12.4472	down	*	7.85999	down	*	9.80613	down	*	10.9142	11.9278	12.0764	10.9643	7.27649	7.93971	7.62055	EIN_212410	Phosphoglycerate mutase, putative	PGMA4	Glycolysis and related pathway
EIN_051370_at	0.000642969	0.000520442	1.04482	down		1.0119	down		1.16298	up		3.28743	down		3.23909	down		2.29813	down		4.16989	4.10664	4.15283	4.38772	2.45293	2.47431	2.96943	EIN_051370	Phosphoglycerate mutase, putative	PGMA5	Glycolysis and related pathway
EIN_093390_at	4.00858e-07	2.57923e-07	1.11034	up		1.06851	up		1.03076	up		1.03503	up		1.27415	down		1.00027	down		12.8601	13.0111	12.9557	12.9038	12.9097	12.5105	12.8597	EIN_093390	Enolase, putative	ENO	Glycolysis and related pathway
EIN_229650_at	2.80818e-12	5.72631e-13	1.84635	down	*	1.89599	down	*	1.0658	up		3.255	down	*	2.62448	down	*	3.01345	down	*	10.3151	9.43044	9.39216	10.4071	8.61245	8.92308	8.7237	EIN_229650	Pyruvate kinase, putative	PK	Glycolysis and related pathway
EIN_058910_at	2.0882e-11	5.80574e-12	1.16849	up		2.95021	up	*	2.35205	up	*	8.39289	up	*	2.51683	up	*	1.23806	up		8.58612	8.81077	10.1469	9.82004	11.6553	9.91774	8.8942	EIN_058910	Pyruvate-flavodoxin oxidoreductase, putative	PFOR1	Glycolysis and related pathway
EIN_160910_at	4.8205e-12	1.07834e-12	1.03536	up		7.18981	up	*	6.53797	up	*	19.8419	up	*	3.53021	up	*	1.64371	up		7.24354	7.29366	10.0895	9.95238	11.554	9.06329	7.9605	EIN_160910	Pyruvate-flavodoxin oxidoreductase, putative	PFOR2	Glycolysis and related pathway
EIN_218430_at	6.13012e-09	3.10398e-09	1.1956	down		1.64333	down		3.43284	down	*	3.11235	down	*	2.8747	down	*	2.41283	down	*	12.743	12.4853	12.0264	10.9636	11.105	11.2196	11.4723	EIN_218430	Pyruvate-flavodoxin oxidoreductase, putative	PFOR3	Glycolysis and related pathway
EIN_277310_at	3.69566e-12	7.91837e-13	1.69777	down	*	2.61846	down	*	4.17739	down	*	4.98057	down	*	3.56745	down	*	5.50798	down	*	12.2101	11.4465	10.8214	10.1475	9.89382	10.3752	9.74861	EIN_277310	Pyruvate dehydrogenase, putative	PFOR4	Glycolysis and related pathway
EIN_212490_at	4.23057e-16	4.90976e-18	1.90847	up	*	3.79833	up	*	1.45628	up	*	1.80812	up	*	2.15611	down	*	2.91313	down	*	9.89206	10.8245	11.8174	10.4343	10.7466	8.78363	8.34949	EIN_212490	L-asparaginase, putative	ASNase1	Glycolysis and related pathway
EIN_254860_at	1.55262e-06	1.05658e-06	1.01618	up		1.00496	up		1.07559	up		1.64088	down	*	1.0087	up		1.11093	up		12.5479	12.5711	12.5551	12.6531	11.8335	12.5604	12.6997	EIN_254860	L-asparaginase, putative	ASNase2	Glycolysis and related pathway
EIN_133960_at	1.01215e-16	4.5113e-19	1.39073	down	*	2.65379	down	*	9.18252	down	*	1.50442	up	*	4.85137	down	*	7.43361	down	*	11.762	11.2861	10.3539	8.56309	12.3512	9.48358	8.86791	EIN_133960	Aspartate aminotransferase, putative	ASAT1	Glycolysis and related pathway
EIN_146870_at	1.26156e-14	7.23936e-16	1.96427	up		13.7144	up	*	55.6036	up	*	417.244	up	*	83.611	up	*	34.121	up	*	4.11403	5.08802	7.89165	9.91114	12.8188	10.4997	9.20662	EIN_146870	Aspartate aminotransferase, putative	ASAT2	Glycolysis and related pathway
EIN_057510_at	1.98926e-15	5.85118e-17	1.19763	down		4.9981	down	*	8.26328	down	*	5.14988	up	*	2.07464	down	*	2.37091	down	*	9.19333	8.93315	6.87195	6.14662	11.5579	8.14048	7.94789	EIN_057510	Malate dehydrogenase, putative	MDH1	Glycolysis and related pathway
EIN_147000_s_at	1.05316e-07	6.35564e-08	1.05401	up		1.19081	down		1.16856	down		1.09177	down		2.3775	down	*	1.72651	down	*	12.6278	12.7037	12.3759	12.4031	12.5012	11.3784	11.84	EIN_147000	Malate dehydrogenase, putative	MDH2	Glycolysis and related pathway
EIN_014290_at	3.62277e-15	1.34404e-16	1.14112	down		1.03808	down		2.41993	down	*	2.0095	down	*	9.9871	down	*	9.89288	down	*	12.7107	12.5202	12.6568	11.4357	11.7038	9.3906	9.40427	EIN_014290	Malate dehydrogenase, putative	MDH3	Glycolysis and related pathway
EIN_295920_at	6.44259e-09	3.2752e-09	1.05937	up		1.05816	down		2.45803	down	*	2.41239	down	*	1.26367	down		1.14874	down		12.7302	12.8134	12.6486	11.4327	11.4597	12.3925	12.5301	EIN_295920	Malate dehydrogenase, putative	MDH4	Glycolysis and related pathway
EIN_133740_at	1.63196e-10	5.944e-11	1.05305	up		2.63832	down	*	2.53178	down	*	1.74861	down	*	1.67704	down	*	1.14603	down		10.7299	10.8045	9.3303	9.38977	9.92371	9.984	10.5333	EIN_133740	Aspartate ammonia-lyase, putative	AAL1	Glycolysis and related pathway
EIN_223570_at	2.23593e-11	6.27662e-12	2.32248	up	*	1.79978	up	*	1.98141	up	*	1.49794	down		3.10465	down	*	3.89705	down	*	10.2842	11.4999	11.132	11.2707	9.70122	8.64977	8.32181	EIN_223570	Aspartate ammonia-lyase, putative	AAL2	Glycolysis and related pathway
EIN_038060_at	3.07688e-12	6.39389e-13	1.32767	up		1.12186	down		1.71621	down	*	1.01773	down		3.14389	down	*	3.54282	down	*	9.79429	10.2032	9.62839	9.01506	9.76893	8.14174	7.96939	EIN_038060	Fumarate hydratase class I, aerobic, putative	FH	Glycolysis and related pathway
EIN_295950_at	3.43289e-07	2.19381e-07	1.01572	up		1.23372	down		1.11946	down		1.34684	down		2.27999	down	*	1.98235	down	*	12.7543	12.7768	12.4513	12.5915	12.3247	11.5653	11.7671	EIN_295950	NAD-dependent malic enzyme, putative	ME1	Glycolysis and related pathway
EIN_249260_at	1.68745e-11	4.57092e-12	2.11478	down	*	1.04034	up		1.7204	down	*	1.88812	down	*	4.35918	down	*	4.41962	down	*	12.8551	11.7746	12.9122	12.0724	11.9382	10.7311	10.7112	EIN_249260	NAD-dependent malic enzyme, putative	ME2	Glycolysis and related pathway
EIN_179300_at	3.7801e-06	2.6627e-06	1.34908	down		1.38127	down		1.30556	down		1.22526	down		2.70365	down	*	2.56472	down		3.76993	3.33795	3.30393	3.38526	3.47684	2.33502	2.41113	EIN_179300	Malic enzyme, putative	ME3	Glycolysis and related pathway
EIN_191790_x_at	0.000287577	0.000228833	1.35631	down		1.29096	down		1.9792	down		1.9461	down		2.67893	down	*	2.7093	down	*	3.75985	3.32016	3.3914	2.77493	2.79926	2.33819	2.32193	EIN_191790	Malic enzyme, putative	ME4	Glycolysis and related pathway
EIN_213070_at	0.000620948	0.000502304	1.13925	down		1.2189	down		1.07276	down		3.01944	down		2.53123	down		1.55248	down		6.32502	6.13693	6.03944	6.22368	4.73073	4.98517	5.69044	EIN_213070	Malic enzyme, putative	ME5	Glycolysis and related pathway
EIN_232190_at	4.84555e-08	2.79625e-08	1.17768	down		1.07251	up		1.34388	down		2.26417	down		5.53643	down	*	4.99426	down	*	6.9793	6.74335	7.08029	6.55289	5.80032	4.51035	4.65903	EIN_232190	Malic enzyme, putative	ME6	Glycolysis and related pathway
EIN_239350_at	6.0496e-06	4.32594e-06	1.44286	down		1.46622	down		1.05934	up		2.10915	down	*	1.74872	down		2.11755	down	*	11.1228	10.5938	10.5707	11.2059	10.0461	10.3165	10.0404	EIN_239350	Pyruvate carboxylase subunit B, putative	PC	Glycolysis and related pathway
EIN_016320_at	3.93682e-10	1.56996e-10	1.03289	down		1.00793	down		1.28305	down		4.15161	down	*	2.29932	down	*	3.03913	down	*	12.9867	12.94	12.9753	12.6271	10.933	11.7855	11.383	EIN_016320	Aldehyde dehydrogenase, putative	ALDH	Glycolysis and related pathway
EIN_040230_at	4.80837e-15	1.96928e-16	1.06374	up		1.23496	up		1.17179	up		7.53852	up	*	6.72126	up	*	4.55326	up	*	8.87373	8.96287	9.1782	9.10244	11.788	11.6225	11.0606	EIN_040230	NADP-dependent alcohol dehydrogenase, putative	ADH1	Glycolysis and related pathway
EIN_033240_at	4.75904e-13	7.10794e-14	1.16975	down		1.10808	up		3.27351	down	*	13.4171	down	*	8.71269	down	*	6.11395	down	*	10.0382	9.81199	10.1862	8.32735	6.29218	6.91507	7.42608	EIN_033240	Alcohol dehydrogenase, putative	ADH2	Glycolysis and related pathway
EIN_052750_at	3.62648e-11	1.08816e-11	1.07722	down		1.15166	down		1.967	down	*	5.91177	down	*	3.01584	down	*	3.99121	down	*	12.8745	12.7671	12.6707	11.8985	10.3109	11.2819	10.8776	EIN_052750	Alcohol dehydrogenase, putative	ADH3	Glycolysis and related pathway
EIN_104470_at	6.10308e-08	3.5825e-08	1.15967	down		1.29036	up		1.38866	down	*	1.59523	down	*	1.1434	up		1.01452	down		12.0598	11.846	12.4275	11.5861	11.386	12.2531	12.039	EIN_104470	Alcohol dehydrogenase, putative	ADH4	Glycolysis and related pathway
EIN_124160_at	6.63959e-10	2.76952e-10	1.25965	down		2.49071	down	*	1.57369	down	*	2.5895	down	*	1.26998	down		1.19961	down		12.5645	12.2315	11.2479	11.9104	11.1918	12.2197	12.3019	EIN_124160	Alcohol dehydrogenase, putative	ADH5	Glycolysis and related pathway
EIN_134200_at	1.71064e-14	1.08387e-15	1.05331	down		1.44618	down	*	1.05326	down		6.89127	down	*	9.19652	down	*	6.12579	down	*	11.7433	11.6683	11.211	11.6684	8.95851	8.54219	9.12839	EIN_134200	Alcohol dehydrogenase, putative	ADH6	Glycolysis and related pathway
EIN_249370_at	3.48171e-16	3.68753e-18	1.27461	down		1.37107	down	*	1.1167	up		6.88309	down	*	20.107	down	*	15.1474	down	*	12.2629	11.9129	11.8076	12.4222	9.47987	7.9333	8.34193	EIN_249370	Alcohol dehydrogenase, putative	ADH7	Glycolysis and related pathway
EIN_295390_s_at	4.26958e-14	3.59841e-15	1.10601	up		1.06298	up		1.23164	down		10.2301	down	*	12.5674	down	*	17.4035	down	*	13.2465	13.3918	13.3346	12.9459	9.89173	9.59486	9.12517	EIN_295390	Alcohol dehydrogenase, putative	ADH8	Glycolysis and related pathway
EIN_295760_s_at	2.65657e-13	3.49861e-14	1.11008	up		1.10111	up		1.15237	down		10.0749	down	*	12.4543	down	*	17.1985	down	*	13.2337	13.3843	13.3726	13.0291	9.90095	9.59508	9.12944	EIN_295760	Alcohol dehydrogenase, putative	ADH9	Glycolysis and related pathway
EIN_014960_at	5.94014e-05	4.5484e-05	1.5167	down	*	1.45642	down		1.12029	down		1.40494	down		1.00724	up		1.40088	down		8.11956	7.51862	7.57714	7.95568	7.62905	8.12998	7.63323	EIN_014960	Alcohol dehydrogenase, putative	ADH10	Glycolysis and related pathway
EIN_035170_at	8.80349e-11	2.99323e-11	1.12947	down		1.49172	down	*	1.98697	down	*	2.64371	down	*	3.73023	down	*	3.27146	down	*	12.8956	12.7199	12.3186	11.905	11.493	10.9963	11.1856	EIN_035170	AcetylCoA synthethase, putative	ACS	Glycolysis and related pathway
EIN_192110_at	2.90291e-12	5.95425e-13	1.02529	up		1.97966	down	*	2.08307	down	*	2.76799	down	*	4.4339	down	*	3.69997	down	*	12.6855	12.7215	11.7002	11.6268	11.2167	10.5369	10.798	EIN_192110	Tryptophanase, putative	Tnase	Glycolysis and related pathway
EIN_092630_at	1.02312e-11	2.57856e-12	1.04057	up		5.04012	down	*	1.6443	down	*	1.57777	up		3.47257	down	*	3.20136	down	*	11.7981	11.8555	9.46468	11.0807	12.456	10.0021	10.1195	EIN_092630	Alanine aminotransferase, putative	ALT	Glycolysis and related pathway
EIN_038650_at	1.2113e-14	6.86582e-16	1.06438	up		2.45003	down	*	4.21407	down	*	2.74422	down	*	5.68526	down	*	3.15221	down	*	12.4345	12.5246	11.1417	10.3593	10.9781	9.92732	10.7782	EIN_038650	Phosphoglycerate dehydrogenase, putative	PGDH	Serine/Cysteine biosynthesis and degradation pathway
EIN_052540_at	2.93627e-13	3.95585e-14	1.01854	up		2.37435	down	*	1.74676	down	*	1.60933	down	*	7.58139	down	*	4.55051	down	*	12.1745	12.201	10.927	11.3698	11.4881	9.25205	9.98849	EIN_052540	Phosphoserine aminotransferase, putative	PSAT	Serine/Cysteine biosynthesis and degradation pathway
EIN_182390_at	1.98118e-10	7.37423e-11	1.28651	down		3.35078	down	*	1.68286	down	*	1.4683	down	*	1.18062	down		1.0853	down		12.1242	11.7608	10.3797	11.3733	11.5701	11.8847	12.0061	EIN_182390	Phosphoserine phosphatase, putative	PSP	Serine/Cysteine biosynthesis and degradation pathway
EIN_280970_at	2.32176e-15	7.322e-17	1.22765	down	*	1.40915	down	*	1.45786	down	*	4.31835	down	*	5.20545	down	*	3.00291	down	*	11.5719	11.276	11.0771	11.0281	9.46143	9.19189	9.98555	EIN_280970	Glycerate dehydrogenase, putative	GDH	Serine/Cysteine biosynthesis and degradation pathway
EIN_134340_at	4.3296e-06	3.06324e-06	1.56294	up		1.36436	up		1.08151	up		1.2316	down		1.26882	up		1.42422	down		6.8101	7.45436	7.25832	6.92314	6.50957	7.15358	6.29992	EIN_134340	Glycerate kinase, putative	Gly-K	Serine/Cysteine biosynthesis and degradation pathway
EIN_105820_at	2.57679e-12	5.17698e-13	1.48528	up		1.12062	down		2.07553	down	*	1.82995	down	*	4.79458	down	*	4.30549	down	*	10.7802	11.3509	10.6159	9.72669	9.90837	8.51877	8.67399	EIN_105820	Serine acetyltransferase, putative	SAT1	Serine/Cysteine biosynthesis and degradation pathway
EIN_255470_at	6.53089e-09	3.32394e-09	1.63932	up	*	1.87653	up	*	1.24566	up		1.67481	down	*	1.34493	down		1.59799	down		10.5191	11.2322	11.4272	10.836	9.77509	10.0916	9.84283	EIN_255470	Serine acetyltransferase, putative	SAT2	Serine/Cysteine biosynthesis and degradation pathway
EIN_001540_at	3.34378e-06	2.34741e-06	1.34999	up		1.04818	down		2.42865	up		5.2922	up	*	1.76325	up		1.63249	up		2.38982	2.82276	2.32193	3.66997	4.79368	3.20805	3.09689	EIN_001540	Cysteine synthase A, putative	CS1	Serine/Cysteine biosynthesis and degradation pathway
EIN_230230_at	2.06776e-07	1.29028e-07	1.03235	down		1.19607	down		1.17332	down		1.88227	down	*	2.7424	down	*	2.00256	down	*	12.7227	12.6768	12.4644	12.4921	11.8102	11.2673	11.7209	EIN_230230	Cysteine synthase A, putative	CS2	Serine/Cysteine biosynthesis and degradation pathway
EIN_014360_at	6.76695e-10	2.8272e-10	1.00674	up		1.05376	up		1.27207	down		2.45293	down	*	3.4982	down	*	2.41796	down	*	12.885	12.8947	12.9606	12.5379	11.5905	11.0784	11.6112	EIN_014360	Cysteine desulfurase, putative	CDs	Serine/Cysteine biosynthesis and degradation pathway
EIN_147230_at	4.84616e-11	1.52668e-11	1.54364	up	*	1.42646	up		1.99723	down	*	3.17213	down	*	1.23175	up		1.01147	down		10.2445	10.8708	10.7569	9.24649	8.57904	10.5452	10.228	EIN_147230	Glucosamine-6-phosphate isomerase, putative	GN6PI	Chitin biosynthetic pathway
EIN_136750_at	1.31188e-13	1.46402e-14	1.00789	down		1.12286	up		2.87565	up	*	6.60189	up	*	2.29173	up	*	1.23291	up		9.96182	9.95048	10.129	11.4857	12.6847	11.1583	10.2639	EIN_136750	Glucosamine--fructose-6-phosphate aminotransferase, putative	GFAT	Chitin biosynthetic pathway
EIN_168310_at	3.17442e-16	3.20351e-18	1.43084	up		3.94934	up	*	45.7966	up	*	85.4053	up	*	24.5379	up	*	13.9453	up	*	6.64593	7.16279	8.62754	12.1631	13.0622	11.2629	10.4476	EIN_168310	Glutamine synthetase, putative	GS1	Chitin biosynthetic pathway
EIN_083570_at	6.98711e-10	2.92741e-10	2.7292	up	*	4.08963	up	*	1.81492	up	*	2.03036	up	*	1.64408	up	*	1.74123	up	*	8.05216	9.50064	10.0841	8.91207	9.07389	8.76944	8.85226	EIN_083570	Glutamine synthetase, putative	GS2	Chitin biosynthetic pathway
EIN_036890_at	6.55107e-16	9.8616e-18	1.41131	up		1.18844	down		27.1675	up	*	313.216	up	*	69.9906	up	*	23.9422	up	*	4.21026	4.70729	3.96119	8.97407	12.5013	10.3393	8.79174	EIN_036890	Glucosamine 6-phosphate N-acetyltransferase, putative	GNA	Chitin biosynthetic pathway
EIN_146500_at	5.63393e-10	2.3164e-10	1.06524	up		2.09451	up	*	2.00238	up	*	2.66734	up	*	1.06939	down		1.67296	down	*	11.4484	11.5396	12.5151	12.4502	12.8638	11.3517	10.706	EIN_146500	Phosphoglucosamine mutase, putative	PNGM	Chitin biosynthetic pathway
EIN_224560_at	1.12449e-12	1.95753e-13	1.34448	down		1.77576	up	*	4.33567	up	*	8.58921	up	*	2.5553	up	*	1.97657	up	*	9.32267	8.89562	10.1511	11.4389	12.4252	10.6762	10.3057	EIN_224560	UDP-N-acetylglucosamine pyrophosphorylase, putative	UAP1	Chitin biosynthetic pathway
EIN_105480_at	3.45168e-15	1.25399e-16	2.39948	up	*	4.93682	up	*	1.70444	up	*	3.46324	down	*	1.56882	down	*	1.20774	down		8.33136	9.59408	10.6349	9.10066	6.53923	7.68168	8.05905	EIN_105480	UDP-N-acetylglucosamine pyrophosphorylase, putative	UAP2	Chitin biosynthetic pathway
EIN_105500_at	7.08655e-12	1.68418e-12	1.57579	down		7.42471	down	*	2.36333	down	*	3.33956	down	*	1.86976	up	*	2.13436	up	*	9.04778	8.39171	6.15545	7.80696	7.30812	9.95063	10.1416	EIN_105500	UDP-N-acetylglucosamine pyrophosphorylase, putative	UAP3	Chitin biosynthetic pathway
EIN_040930_at	1.32046e-15	3.23567e-17	2.15178	up	*	7.64405	up	*	21.8071	up	*	199.515	up	*	21.2299	up	*	11.0214	up	*	4.6335	5.73903	7.56784	9.08023	12.2739	9.04153	8.09573	EIN_040930	Chitin synthase, putative	ChS1	Chitin biosynthetic pathway
EIN_168780_at	2.05569e-13	2.55686e-14	1.00577	down		1.79415	up		12.7281	up	*	54.4904	up	*	7.41213	up	*	3.95284	up	*	6.12475	6.11645	6.96805	9.79469	11.8927	9.01463	8.10764	EIN_168780	Chitin synthase, putative	ChS2	Chitin biosynthetic pathway
EIN_051270_at	8.88351e-12	2.17773e-12	2.90692	up	*	2.64223	up	*	2.14802	up	*	1.83343	up	*	1.05876	up		1.3475	down		6.58008	8.11957	7.98183	7.68309	7.45463	6.66246	6.14979	EIN_051270	Chitin deacetylase, putative	CDA1	Chitin biosynthetic pathway
EIN_058630_at	1.5922e-09	7.20603e-10	1.62517	down		1.36082	down		10.0983	up	*	32.6837	up	*	4.39337	up	*	3.2096	up		3.76119	3.0606	3.31671	7.09723	8.79169	5.89652	5.44358	EIN_058630	Chitin deacetylase, putative	CDA2	Chitin biosynthetic pathway
EIN_016170_at	2.97456e-08	1.66976e-08	1.6244	down		1.51119	up		1.41936	up		1.45238	down		2.61024	up	*	1.85825	up	*	5.44765	4.74775	6.04334	5.95289	4.90924	6.83183	6.3416	EIN_016170	Chitin deacetylase, putative	CDA3	Chitin biosynthetic pathway
EIN_160430_at	1.65499e-10	6.03895e-11	1.1791	down		1.10193	up		1.1347	up		1.8538	up	*	2.40113	down	*	3.347	down	*	11.6982	11.4605	11.8382	11.8805	12.5887	10.4345	9.95534	EIN_160430	Glycogen phosphorylase, putative	GP1	Glucogen/starch syhthesis and brekdown
EIN_186780_at	7.54973e-11	2.51933e-11	2.26953	down	*	1.89354	down	*	1.05882	down		3.16447	up	*	2.51854	down	*	3.73705	down	*	9.25448	8.07209	8.3334	9.17202	10.9164	7.92189	7.35258	EIN_186780	Glycogen phosphorylase, putative	GP2	Glucogen/starch syhthesis and brekdown
EIN_186790_at	5.28177e-12	1.19774e-12	1.49361	down	*	1.38563	down		1.08589	down		2.29273	up	*	2.05591	down	*	4.10053	down	*	11.29	10.7112	10.8195	11.1712	12.4871	10.2503	9.25422	EIN_186790	Glycogen phosphorylase, putative	GP3	Glucogen/starch syhthesis and brekdown
EIN_040100_at	2.38014e-15	7.52612e-17	1.13199	down		1.57241	up	*	1.66268	up	*	2.65316	up	*	2.56554	down	*	4.58475	down	*	10.4361	10.2572	11.0891	11.1696	11.8438	9.07681	8.23923	EIN_040100	Glycogen debranching enzyme, putative	GDE	Glucogen/starch syhthesis and brekdown
EIN_105010_at	2.22993e-09	1.0378e-09	1.3258	down		5.03415	down	*	1.84785	down	*	2.2104	down	*	4.02013	down	*	2.84575	down	*	10.5516	10.1447	8.21981	9.66571	9.40725	8.54431	9.04275	EIN_105010	UTP--glucose-1-phosphate uridylyltransferase, putative	UGUT	Glucogen/starch syhthesis and brekdown
EIN_239580_at	1.89318e-08	1.0363e-08	1.22224	up		1.74356	down	*	1.20208	down		1.21888	down		1.56324	down	*	2.43629	down	*	9.89057	10.1801	9.08853	9.62504	9.60501	9.24603	8.60588	EIN_239580	Starch synthase, putative	SS	Glucogen/starch syhthesis and brekdown
EIN_026710_at	1.80175e-14	1.15914e-15	1.0782	down		1.02101	up		1.4288	down		5.63435	down	*	9.95822	down	*	7.02347	down	*	12.7902	12.6816	12.8202	12.2754	10.296	9.47431	9.97802	EIN_026710	1,4-alpha-glucan-branching enzyme, putative	GBE	Glucogen/starch syhthesis and brekdown
EIN_034780_at	3.41351e-10	1.3429e-10	1.28757	up		1.0411	down		1.4495	up	*	1.95475	down	*	1.65789	up	*	1.39353	up	*	10.471	10.8357	10.4129	11.0066	9.50402	11.2004	10.9498	EIN_034780	alpha-amylase, putative	α-amylase1	Glucogen/starch syhthesis and brekdown
EIN_035050_at	2.07802e-09	9.61854e-10	1.33324	down		1.77833	down	*	1.59665	down		5.13468	down	*	2.43134	down	*	3.72776	down	*	10.4144	9.99949	9.5839	9.73938	8.05415	9.13267	8.51612	EIN_035050	alpha-amylase, putative	α-amylase2	Glucogen/starch syhthesis and brekdown
EIN_165920_s_at	2.6661e-11	7.67251e-12	1.36496	up		1.12411	down		1.46952	down		4.3549	down	*	2.19635	down	*	2.69112	down	*	11.4142	11.863	11.2454	10.8588	9.29154	10.2791	9.98597	EIN_165920	alpha-amylase, putative	α-amylase3	Glucogen/starch syhthesis and brekdown
EIN_255760_at	3.01979e-12	6.23736e-13	2.48924	up	*	10.6532	up	*	1.67229	up		5.98216	up	*	17.2878	up	*	11.7815	up	*	3.86146	5.17717	7.27467	4.60328	6.44212	7.97314	7.41991	EIN_255760	alpha-amylase, putative	α-amylase4	Glucogen/starch syhthesis and brekdown
EIN_053160_at	1.31236e-12	2.33755e-13	1.1265	up		1.25134	up	*	1.8406	up	*	1.71525	down	*	1.39993	down	*	1.31012	down	*	11.3101	11.4819	11.6335	12.1902	10.5316	10.8247	10.9204	EIN_053160	alpha-amylase, putative	α-amylase5	Glucogen/starch syhthesis and brekdown
EIN_108660_at	7.84401e-12	1.89256e-12	1.69066	up	*	1.73647	up	*	1.03486	down		1.25969	up		1.79323	down	*	2.99581	down	*	11.4133	12.1709	12.2095	11.3639	11.7464	10.5708	9.83039	EIN_108660	alpha-amylase, putative	α-amylase6	Glucogen/starch syhthesis and brekdown
EIN_299940_at	1.43512e-07	8.78984e-08	1.45107	up		2.75219	up	*	1.0559	up		1	down		1	down		3.32295	up	*	2.32193	2.85905	3.78251	2.4004	2.32193	2.32193	4.05439	EIN_299940	beta-amylase, putative	β-amylase1	Glucogen/starch syhthesis and brekdown
EIN_072870_s_at	5.64588e-08	3.29418e-08	1.06007	up		1.01821	up		1.82351	down	*	2.59757	down	*	2.5293	down	*	2.18883	down	*	9.95798	10.0421	9.98402	9.09126	8.58082	8.61924	8.82782	EIN_072870	beta-amylase, putative	β-amylase2	Glucogen/starch syhthesis and brekdown
EIN_093140_s_at	7.59953e-10	3.20828e-10	1.03875	up		1.04727	down		1.5261	down		3.50923	down	*	3.08665	down	*	2.66023	down	*	10.7348	10.7897	10.6682	10.125	8.92369	9.1088	9.32329	EIN_093140	beta-amylase, putative	β-amylase3	Glucogen/starch syhthesis and brekdown
EIN_106070_at	5.27574e-09	2.64108e-09	1.02863	down		1.67323	down	*	1.07355	up		2.41987	down	*	1.74692	down	*	1.90368	down	*	12.4181	12.3773	11.6754	12.5204	11.1431	11.6132	11.4893	EIN_106070	beta-amylase, putative	β-amylase4	Glucogen/starch syhthesis and brekdown
EIN_148800_at	7.37185e-07	4.86724e-07	1.243	up		1.22993	up		2.26104	up	*	1.03662	down		1.01478	up		1.17898	down		11.1474	11.4612	11.446	12.3244	11.0955	11.1686	10.9099	EIN_148800	beta-amylase precursor, putative	β-amylase5	Glucogen/starch syhthesis and brekdown
EIN_229840_s_at	2.62207e-08	1.46043e-08	1.05464	up		1.01723	up		1.87295	down	*	2.63825	down	*	2.45528	down	*	2.09315	down	*	9.94592	10.0227	9.97057	9.04061	8.54635	8.65004	8.88025	EIN_229840	beta-amylase, putative	β-amylase6	Glucogen/starch syhthesis and brekdown
EIN_277630_at	3.81879e-14	3.14084e-15	5.05736	up	*	7.48629	up	*	5.06947	up	*	2.34961	up	*	6.7963	up	*	5.32419	up	*	6.94609	9.28447	9.85034	9.28792	8.17851	9.71084	9.35865	EIN_277630	beta-amylase, putative	β-amylase7	Glucogen/starch syhthesis and brekdown
EIN_015810_at	9.84953e-12	2.4659e-12	1.41798	down		1.02196	down		3.68433	up	*	1.68178	down	*	2.67633	down	*	2.76174	down	*	8.36822	7.86439	8.33689	10.2496	7.61824	6.94797	6.90265	EIN_015810	Neopullulanase, putative	NPL	Glucogen/starch syhthesis and brekdown
EIN_037270_s_at	1.12896e-09	4.94934e-10	1.34375	up		1.17871	down		2.10778	up	*	1.73773	down	*	2.67742	down	*	2.1132	down	*	9.0253	9.45157	8.78809	10.101	8.2281	7.60446	7.94587	EIN_037270	Cyclomaltodextrin glucanotransferase precursor, putative	CMDGT	Glucogen/starch syhthesis and brekdown
EIN_288690_at	2.02641e-13	2.51192e-14	1.10574	up		1.74936	up		2.5272	up	*	9.8339	up	*	83.5528	up	*	69.0599	up	*	3.78117	3.92617	4.58799	5.11871	7.07893	10.1658	9.89094	EIN_288690	Cyclomaltodextrinase, putative	CMD	Glucogen/starch syhthesis and brekdown
EIN_160560_at	1.2796e-07	7.78886e-08	1.52907	up		1.33668	up		1.89695	down	*	1.22528	up		1.12358	down		1.00287	up		12.187	12.7997	12.6057	11.2634	12.4802	12.0189	12.1912	EIN_160560	Arginase, putative	As	Polyamines biosynthesis and degradation
EIN_116590_at	2.50517e-11	7.14197e-12	1.28151	down		1.14399	up		2.21572	up	*	1.40438	down		3.68337	down	*	3.51418	down	*	7.71218	7.35434	7.90627	8.85996	7.22225	5.83116	5.899	EIN_116590	Arginine decarboxylase, putative	ADC1	Polyamines biosynthesis and degradation
EIN_146490_at	8.28807e-14	8.25253e-15	1.01499	up		2.46894	up	*	1.86653	up	*	1.15019	down		2.39982	down	*	3.42343	down	*	10.307	10.3284	11.6109	11.2073	10.1051	9.04406	8.53154	EIN_146490	Arginine decarboxylase, putative	ADC2	Polyamines biosynthesis and degradation
EIN_220000_at	1.81973e-15	5.15725e-17	1.27171	down		2.06759	down	*	1.6879	up	*	11.9062	up	*	11.354	up	*	12.2968	up	*	9.15662	8.80985	8.10867	9.91185	12.7303	12.6618	12.7768	EIN_220000	Ornithine decarboxylase, putative	ODC1	Polyamines biosynthesis and degradation
EIN_094050_at	8.43509e-14	8.43438e-15	1.36209	up		1.29445	up		1.31077	down		10.5053	up	*	3.10988	up	*	1.01267	up		9.33302	9.77884	9.70535	8.94261	12.7261	10.9699	9.35119	EIN_094050	Ornithine decarboxylase, putative	ODC2	Polyamines biosynthesis and degradation
EIN_052470_at	4.41369e-11	1.37002e-11	2.11018	up	*	2.01159	up	*	1.0867	down		1.7051	down	*	2.94908	down	*	1.93776	down	*	11.7049	12.7823	12.7133	11.585	10.9351	10.1447	10.7505	EIN_052470	Ornithine decarboxylase, putative	ODC3	Polyamines biosynthesis and degradation
EIN_256050_at	3.07503e-08	1.73016e-08	2.08298	up	*	2.23112	up	*	2.13431	up	*	1.43497	down		2.18648	up	*	2.97044	up	*	12.0759	13.1346	13.2337	13.1697	11.5549	13.2045	13.6466	EIN_256050	Ornithine decarboxylase, putative	ODC4	Polyamines biosynthesis and degradation
EIN_111660_at	5.46269e-17	1.35513e-19	1.70894	down	*	2.16458	down	*	2.02304	up	*	28.4503	up	*	7.34487	up	*	4.03576	up	*	6.97516	6.20205	5.86108	7.99169	11.8055	9.8519	8.988	EIN_111660	Acetylornithine deacetylase, putative	AOD1	Polyamines biosynthesis and degradation
EIN_033810_at	8.71903e-09	4.53083e-09	1.07381	down		1.15874	down		1.298	down		1.50328	down		3.21179	down	*	2.79974	down	*	8.38094	8.27821	8.16838	8.00465	7.79283	6.69757	6.89565	EIN_033810	Acetylornithine deacetylase, putative	AOD2	Polyamines biosynthesis and degradation
EIN_240130_at	8.01001e-12	1.93464e-12	1.22171	down		1.36383	down		1.19913	down		1.0672	down		6.54164	down	*	7.37012	down	*	11.0658	10.7769	10.6181	10.8038	10.9719	8.35613	8.18409	EIN_240130	Ornithine cyclodeaminase, putative	OCD	Polyamines biosynthesis and degradation
EIN_058380_at	1.14656e-14	6.29636e-16	1.72204	up	*	4.10057	up	*	8.8296	up	*	29.8351	up	*	12.0627	up	*	11.8236	up	*	6.84715	7.63126	8.88297	9.98949	11.7461	10.4396	10.4107	EIN_058380	Diamine acetyl transferease, putative	DAT	Polyamines biosynthesis and degradation
EIN_156850_at	3.13921e-06	2.19726e-06	1.1213	up		1.13293	down		1.36359	down		1.10844	down		1.43413	up		1.88117	up	*	12.4452	12.6103	12.2651	11.9978	12.2966	12.9653	13.3568	EIN_156850	S-adenosylmethionine synthetase, putative	MAT1	Polyamines biosynthesis and degradation
EIN_161070_s_at	5.40904e-06	3.85197e-06	1.24678	up		1.28192	down		1.77963	down	*	1.04752	down		1.06039	down		1.35271	up		12.7431	13.0613	12.3848	11.9115	12.6761	12.6585	13.1789	EIN_161070	S-adenosylmethionine synthetase, putative	MAT2	Polyamines biosynthesis and degradation
